# Supplementary material for: Amino Acid Flux from Metabolic Network Benefits Protein Translation: the Role of Resource Availability
Source: Sci Rep. 2015 Jun 9;5:11113. doi: 10.1038/srep11113 (PMC4460870; doi:10.1038/srep11113)
Supplement: Supplementary Information [file srep11113-s2.xls]

## Sheet: ReadMe
Explanation for columns
CAI: codon adaptation index
AAS: amino acid supply calculated in the case of 30% amino acids synthesized in partial-biomass reaction
fp: footprints of ribosome profiling
TE: translation efficiency
RD: ribosome density
mRNA fold energy: mRNA folding energy at gene start (-4 to + 38 from translation start)

## Sheet: Ecoli
Gene	CAI	AAS (mmol∙gDW-1h-1)	mRNA (molecules/cell)	Protein_abundance	fp (RPKM)	mRNA (RPKM)	TE	RD	mRNA fold energy (kcal/mol)
b0002	0.404	3.69041	15.7967	766.307	367.31	412.509	48.5106	0.890431	-7.1
b0003	0.401	3.67321	8.1401	497.781	234.766	382.465	61.1517	0.613822	-5.3
b0004	0.436	3.60017	12.8433	1206.75	493.974	400.481	93.9595	1.23345	-1.8
b0006	0.416	3.41624	1.13783	84.0251	152.977	83.4079	73.8466	1.83408	-3.3
b0008	0.65	3.59972	20.0537	2457.39	2154.6	951.857	122.54	2.26358	-5.7
b0009	0.428	3.686	1.81923	42.1951	288.921	180.495	23.1939	1.60072	-3.9
b0014	0.76	3.82526	15.7792	8986.85	3864.16	2153.09	569.537	1.7947	-6.8
b0015	0.58	3.7689	5.84402	263.487	623.716	626.976	45.0866	0.994801	-5.2
b0019	0.36	3.44551	2.20863	11.2465	117.432	113.689	5.0921	1.03293	-4.8
b0020	0.37	3.41803	0.993919	0.163778	15.1527	41.6144	0.16478	0.364121	-5.9
b0023	0.739	3.60118	20.4191	9551.53	46253.8	32666	467.775	1.41596	-7.1
b0025	0.377	3.58251	6.17445	27.7673	82.1296	343.408	4.49713	0.239161	-4.2
b0026	0.591	3.55264	5.70597	440.25	531.465	458.13	77.156	1.16007	-2.3
b0028	0.502	3.76511	3.80013	88.0581	197.429	385.868	23.1724	0.511648	-6
b0029	0.499	3.72079	2.32774	155.897	178.285	192.25	66.9737	0.92736	-7.7
b0030	0.383	3.66466	0.784203	1.83436	68.4618	37.6391	2.33914	1.8189	-3.3
b0031	0.416	3.89064	6.11334	233.643	286.13	150.758	38.2185	1.89794	-11.1
b0032	0.474	3.69785	12.1336	1205.34	49.8012	50.5511	99.3395	0.985164	-8.2
b0033	0.608	3.65845	11.038	912.706	44.0243	37.6146	82.6875	1.1704	-2.5
b0036	0.452	3.67814	1.32818	0.989819	1.8858	3.48834	0.745247	0.540601	-5.8
b0038	0.51	3.47066	0.61929	0.410841	3.16005	6.8517	0.663406	0.461206	-7.1
b0042	0.515	3.79823	0.617396	1.63394	2.40211	1.46787	2.6465	1.63646	-3.2
b0047	0.384	3.50584	1.11732	5.42368	6.36443	12.9256	4.85419	0.492388	-7.4
b0048	0.454	3.48577	2.55293	70.1841	410.947	264.781	27.4916	1.55202	-7.2
b0050	0.364	3.56422	3.05062	0.813061	22.2912	340.558	0.266524	0.0654549	-4.5
b0051	0.433	3.52078	3.24295	14.9838	387.091	308.067	4.62042	1.25652	-7
b0052	0.345	3.68401	2.34826	20.7349	32.4032	187.845	8.82987	0.1725	-3.6
b0053	0.576	3.71686	6.09889	360.823	372.503	417.139	59.1621	0.892997	-5.2
b0054	0.506	3.55101	4.46235	59.1667	205.592	285.12	13.2591	0.721071	-3.5
b0055	0.442	3.46759	1.82238	58.3527	98.0267	104.348	32.0201	0.93942	-4
b0058	0.391	3.45804	1.0345	9.4589	76.0309	319.094	9.14349	0.238271	-8.7
b0059	0.575	3.58858	2.30073	48.4631	427.048	310.695	21.0642	1.37449	-7.1
b0066	0.327	3.69211	1.20655	2.78555	12.7526	31.0628	2.3087	0.410543	-2
b0068	0.444	3.5292	1.93883	6.44321	22.9216	46.1098	3.32325	0.497109	-3.5
b0069	0.396	3.3733	0.792666	0.769534	22.7926	29.1057	0.970818	0.783098	-2.7
b0071	0.501	3.50572	6.96186	581.024	143.606	89.9657	83.4581	1.59623	-10
b0072	0.537	3.76175	10.9531	731.05	74.6476	54.5805	66.7435	1.36766	-5.9
b0074	0.491	3.72654	13.0488	742.78	32.2829	39.1724	56.923	0.824124	-2.7
b0078	0.309	3.6776	6.50475	568.736	26.1802	27.5271	87.434	0.951071	-1.1
b0080	0.403	3.53838	1.26289	46.1257	104.47	107.194	36.5239	0.974588	-5.6
b0081	0.322	3.49101	6.50278	11.2872	35.9003	558.952	1.73575	0.0642279	-7.5
b0082	0.431	3.64477	3.31214	122.041	132.253	286.45	36.8464	0.461697	-2
b0083	0.347	3.54817	4.45511	1.91672	100.449	527.885	0.43023	0.190285	-5.6
b0084	0.441	3.67209	2.1013	9.72668	37.5485	244.873	4.62889	0.153338	-6.2
b0085	0.447	3.77937	2.85182	121.344	113.207	250.482	42.5498	0.451957	-8.6
b0086	0.464	3.88043	1.54209	67.0546	89.0038	188.709	43.483	0.471646	-0.4
b0087	0.45	3.25655	1.99262	13.6733	99.2416	251.793	6.86196	0.39414	-8.2
b0088	0.455	3.78254	2.30038	67.512	86.3131	197.377	29.3481	0.4373	-3.7
b0089	0.396	3.29541	2.05521	2.73444	32.9423	159.632	1.33049	0.206364	-3.9
b0090	0.386	3.73194	2.15389	21.494	60.827	143.523	9.97914	0.423813	-6.6
b0091	0.444	3.69497	1.36236	83.3788	123.412	184.607	61.2019	0.668514	-2
b0092	0.354	3.70361	4.89336	33.1457	105.433	217.91	6.77361	0.48384	-11
b0093	0.377	3.56347	5.63356	5.40363	38.9868	223.834	0.959186	0.174177	-5.5
b0094	0.391	3.75479	6.77915	113.611	110.558	301.055	16.7588	0.367234	-2.5
b0095	0.602	3.88504	10.0014	633.557	751.355	595.363	63.3466	1.26201	-5
b0096	0.537	3.53903	7.61004	23.3883	614.565	1429.61	3.07335	0.429883	-3.8
b0098	0.606	3.57705	2.91234	366.111	343.766	302.139	125.71	1.13778	-2
b0099	0.388	3.3532	0.867378	3.83527	134.585	83.9102	4.42168	1.60392	-6.1
b0101	0.397	3.61781	1.19313	42.0497	1957.37	967.761	35.2432	2.02258	-1.9
b0102	0.397	3.45908	1.89405	71.1598	233.409	195.196	37.5701	1.19577	-2.2
b0103	0.359	3.72646	1.90355	1.69349	38.9331	145.475	0.889647	0.267628	-7.9
b0104	0.537	3.7219	4.66747	572.185	308.597	213.547	122.59	1.4451	-5.3
b0109	0.379	3.73671	1.01418	81.0258	123.842	68.0995	79.893	1.81854	-2.9
b0110	0.379	3.53911	1.00762	1.30058	39.3128	36.6976	1.29074	1.07126	-11.8
b0111	0.336	3.27592	0.904369	7.75577	16.3605	38.4874	8.57589	0.425088	-5.3
b0113	0.389	3.54173	0.86725	9.54363	240.218	875.659	11.0045	0.274328	-3.3
b0114	0.723	3.55748	18.608	2084.7	5903.9	4774.59	112.032	1.23652	-10.7
b0115	0.669	3.8254	11.6945	1848.15	5333.2	3882.36	158.035	1.3737	-5.8
b0116	0.702	3.68698	19.7956	2274.98	4359.7	3078.43	114.923	1.41621	-9
b0118	0.621	3.67848	7.90075	1251.93	685.256	515.465	158.458	1.32939	-7.9
b0120	0.497	3.38784	8.15226	202.724	715.43	503.408	24.8672	1.42117	0
b0121	0.487	3.5166	12.1652	181.595	536.472	506.856	14.9274	1.05843	-5.7
b0123	0.435	3.5645	3.39722	24.1389	60.1216	30.428	7.10547	1.97586	-4.3
b0124	0.496	3.55643	1.36946	17.2057	51.4906	67.3179	12.5638	0.764888	-1.6
b0126	0.463	3.46846	21.1646	522.967	1081.57	728.62	24.7095	1.48441	-1.8
b0127	0.389	3.52432	1.69266	16.196	86.681	66.3174	9.56837	1.30706	-1.4
b0131	0.477	3.6556	6.02894	240.8	2965.89	1322.57	39.9407	2.24252	-4.6
b0133	0.474	3.54933	2.72203	254.643	419.917	395.387	93.5489	1.06204	-6.7
b0134	0.515	3.69298	6.01559	726.898	937.482	325.833	120.836	2.87719	-1.6
b0144	0.367	3.50357	0.624861	2.24088	14.3684	49.4001	3.5862	0.290858	-5.4
b0145	0.559	3.58332	7.27052	741.209	3458.97	1535.66	101.947	2.25243	-3.4
b0146	0.345	3.573	4.6219	0.805908	45.2368	91.4463	0.174367	0.494682	-5.2
b0150	0.543	3.69899	1.80022	99.3106	105.223	124.736	55.1657	0.843567	-5.6
b0151	0.411	3.6122	1.9021	25.6917	18.6853	42.9697	13.507	0.434848	-3
b0152	0.375	3.44491	0.630552	0.2846	11.2489	30.0763	0.45135	0.374011	-8.4
b0154	0.512	3.68617	1.83497	595.873	489.788	312.224	324.731	1.56871	-5.5
b0155	0.345	3.52392	1.17701	1.58532	14.7897	39.099	1.3469	0.378264	-1.8
b0156	0.695	3.8638	3.54586	414.857	4093.88	1774.31	116.998	2.30731	-5.3
b0159	0.531	3.82029	2.48483	414.552	798.722	445.834	166.833	1.79152	-4.4
b0161	0.603	3.9541	1.30028	567.919	219.672	95.1385	436.765	2.30897	-4.2
b0163	0.467	3.43053	2.68965	816.419	193.957	120.218	303.541	1.61338	-4
b0166	0.584	3.68549	9.99684	2148.41	1869.5	598.424	214.909	3.12404	-3.8
b0167	0.367	3.45492	2.00274	18.7666	15.8213	38.789	9.37043	0.40788	-0.3
b0168	0.545	3.54089	5.28942	388.231	1160.35	617.958	73.3977	1.87771	-1.7
b0169	0.814	3.59127	26.5736	4324.48	17705.4	10024.3	162.736	1.76625	-4.8
b0170	0.8	3.74704	18.6291	4006.84	10819.2	5098.86	215.085	2.12188	-8.7
b0171	0.575	3.6643	10.5258	523.182	1127.91	749.178	49.7049	1.50553	-2
b0172	0.619	3.71718	5.84137	1764.72	3172.03	2021.69	302.107	1.56899	-7.8
b0173	0.399	3.68164	1.05519	0.83321	78.6731	127.782	0.789629	0.615682	-5.4
b0174	0.32	3.61695	2.50089	33.62	114.077	396.24	13.4432	0.287899	-5.6
b0176	0.337	3.51601	6.74306	3.52883	43.3596	321.858	0.523327	0.134717	-6.4
b0177	0.547	3.61407	6.44908	165.583	350.778	528.047	25.6754	0.664293	-9.2
b0178	0.694	3.79101	23.8836	2048.11	3072.9	1724.62	85.7541	1.78178	-4.7
b0179	0.458	3.79765	8.84768	161.055	461.971	984.35	18.2031	0.469316	-7.1
b0180	0.518	3.37253	13.2443	447.176	3358.33	1671.98	33.7637	2.00859	-2.8
b0181	0.48	3.74799	3.43802	213.91	319.368	1158.81	62.219	0.2756	-4.6
b0182	0.397	3.52306	1.70177	108.631	43.3571	267.178	63.8342	0.162278	-7.3
b0183	0.443	3.60965	2.40815	79.6421	81.6845	207.145	33.0719	0.394334	-1.6
b0184	0.459	3.54121	6.10474	9.47241	28.6762	172.136	1.55165	0.16659	-8.6
b0185	0.606	3.61522	4.50334	943.955	1090.92	797.432	209.612	1.36805	-1.4
b0186	0.381	3.42429	1.43764	14.5338	1.8797	8.12712	10.1095	0.231288	-5.3
b0188	0.333	3.60836	1.58811	7.43754	48.1968	58.6533	4.68326	0.821723	0
b0190	0.405	3.4821	2.05294	9.11726	85.2064	80.1416	4.44107	1.0632	-4.7
b0191	0.334	3.66659	2.33707	2.89093	13.434	63.9299	1.23699	0.210136	-2.9
b0192	0.404	3.65674	1.27606	4.73141	62.4946	61.4357	3.70782	1.01724	-7.7
b0194	0.637	3.59084	4.1841	707.765	1183.19	890.906	169.156	1.32807	-2.4
b0195	0.411	3.46201	1.33286	0.333071	55.5824	119.688	0.249892	0.464394	-3.8
b0196	0.399	3.82085	4.53588	100.83	514.752	225.898	22.2295	2.2787	-8.2
b0197	0.601	3.68738	16.7155	1048.75	945.247	526.071	62.7412	1.79681	-3.4
b0198	0.49	3.40248	6.42775	15.3002	146.518	353.411	2.38034	0.414582	-10.4
b0199	0.445	3.65031	4.27227	51.9002	242.552	271.094	12.1482	0.894715	-2.4
b0200	0.437	3.56463	3.84527	53.1539	189.918	119.937	13.8232	1.58348	-9.3
b0207	0.516	3.59035	0.850462	59.4175	71.9441	40.9764	69.8649	1.75574	-4.5
b0208	0.29	3.59652	0.535415	20.7962	37.0715	27.5145	38.8414	1.34734	-4.1
b0211	0.407	3.71263	3.41047	2.56333	78.9533	274.141	0.751607	0.288002	-8.1
b0212	0.272	3.46859	0.740589	12.4055	53.6607	40.5318	16.7509	1.32392	-0.7
b0214	0.459	3.53332	1.88202	4.37517	136.914	104.502	2.32473	1.31016	-3.1
b0219	0.369	3.52166	1.20216	22.4197	14.0388	25.5341	18.6495	0.549808	-4.2
b0220	0.359	3.68282	4.99933	702.661	219.654	106.541	140.551	2.06167	-4
b0222	0.559	3.70942	4.09003	802.798	597.985	366.736	196.282	1.63056	-3.3
b0223	0.386	3.49701	1.63868	10.4705	52.6352	108.081	6.38962	0.487	-9.6
b0224	0.452	3.37579	4.38612	0.405944	287.614	213.225	0.0925517	1.34888	-8
b0226	0.365	3.72681	3.0337	64.0665	278.072	193.447	21.1182	1.43745	-7.5
b0228	0.31	3.14252	0.511142	6.05372	14.4242	14.814	11.8435	0.97369	-4.7
b0237	0.6	3.65552	2.91734	1015.79	742.216	373.918	348.191	1.98497	-3.5
b0238	0.615	3.48189	4.98431	105.286	2789.06	853.052	21.1235	3.26951	-5.2
b0239	0.422	3.44844	1.34012	29.4648	81.5864	72.6577	21.9868	1.12289	-5.3
b0240	0.488	3.26889	7.71628	75.4499	1793.67	759.75	9.77801	2.36087	-2.5
b0242	0.434	3.8593	3.29017	122.954	214.044	254.144	37.37	0.842216	-10.1
b0243	0.471	3.8445	1.42399	146.318	237.177	220.607	102.753	1.07511	-10.2
b0254	0.282	3.4568	0.503568	0.364622	3.07795	10.2777	0.724077	0.299479	-1.1
b0273	0.466	3.59376	5.624	62.3274	22.2342	14.2227	11.0824	1.56329	0
b0281	0.312	3.46164	1.57147	1.71156	70.1811	49.9284	1.08915	1.40564	-3.7
b0287	0.308	3.29726	6.5849	192.285	231.505	100.939	29.2008	2.29353	-0.3
b0290	0.374	3.63008	0.87741	6.87714	1.16519	5.54274	7.838	0.21022	-3.2
b0311	0.473	3.62313	0.916181	0.493388	13.5145	21.5998	0.538527	0.625679	-5.5
b0312	0.513	3.71841	2.09424	23.8156	33.1854	39.6953	11.372	0.836004	-4.7
b0314	0.398	3.34681	1.66329	1.12244	8.15984	27.188	0.674829	0.300127	-6.1
b0315	0.373	3.42592	1.99888	1.14662	26.7114	40.3215	0.57363	0.662462	-4.2
b0325	0.41	3.67565	2.68236	189.101	17.4766	10.6226	70.498	1.64523	-2.9
b0329	0.404	3.67314	7.28037	199.204	49.0311	25.6205	27.3618	1.91375	-2.1
b0336	0.367	3.58762	9.84637	8.28883	69.0945	82.4719	0.841816	0.837795	-4.7
b0337	0.401	3.59009	9.41788	431.291	147.673	107.909	45.7949	1.36849	-3.1
b0338	0.269	3.62722	0.692854	3.67354	17.0063	18.0254	5.30205	0.943458	-2.1
b0346	0.356	3.57975	1.96277	1.89663	23.9645	13.1992	0.966301	1.8156	-4.1
b0356	0.543	3.74026	3.35336	71.5186	458.34	222.385	21.3274	2.06102	-6.7
b0376	0.386	3.64179	0.792835	10.1581	48.071	44.2937	12.8124	1.08528	-5.7
b0381	0.433	3.72207	1.37308	185.831	438.415	262.872	135.339	1.66779	-4.5
b0382	0.347	3.48535	4.66548	389.095	117.401	69.3572	83.3986	1.69271	-4.5
b0386	0.454	3.72727	1.91586	114.086	228.466	77.8273	59.5483	2.93556	-7.3
b0388	0.327	3.68743	4.80565	27.4636	60.4409	125.216	5.71486	0.482691	-6.3
b0389	0.334	3.42531	3.07829	47.9777	76.8332	308.365	15.5858	0.249163	-5.7
b0391	0.46	3.68613	5.23117	683.884	582.534	253.035	130.733	2.30219	-5.9
b0393	0.507	3.54112	3.2831	86.6124	326.677	163.307	26.3813	2.00039	-2.3
b0397	0.39	3.71677	0.912894	5.27287	11.1632	26.7655	5.776	0.417076	-2.3
b0401	0.508	3.53278	0.814253	0.46353	350.977	360.474	0.56927	0.973652	-4.8
b0402	0.468	3.2936	0.713724	0.55172	136.363	154.014	0.773015	0.885389	-4.2
b0403	0.385	3.46338	0.821019	0.845642	9.1063	13.7272	1.02999	0.663374	-13.6
b0406	0.516	3.47585	7.01734	52.6101	896.518	800.024	7.49716	1.12061	-2.6
b0407	0.632	3.48874	10.7379	2131.81	6492.93	3086.6	198.531	2.10359	-5.7
b0408	0.539	3.67776	3.37293	79.988	255.117	687.032	23.7147	0.371332	-4
b0409	0.503	3.49133	2.5362	51.1922	338.334	737.266	20.1846	0.458903	-5.5
b0411	0.691	3.44275	4.87933	118.264	1736.33	800.996	24.2377	2.16771	-7.7
b0413	0.481	3.46595	4.13537	31.928	132.806	292.599	7.72071	0.453886	-3.2
b0414	0.349	3.6579	2.64522	50.9569	66.856	163.883	19.2638	0.40795	-10.2
b0415	0.625	3.88926	7.02882	1955.3	1879.8	849.685	278.183	2.21235	-2.1
b0416	0.537	3.53362	6.52028	85.9805	1147.87	1100.13	13.1866	1.04339	-6.5
b0417	0.388	3.71111	1.54644	4.81034	54.8718	130.281	3.11059	0.421179	-7.7
b0420	0.468	3.59272	1.51697	72.0779	69.6085	146.089	47.5144	0.476481	-4.9
b0421	0.389	3.81166	3.77539	30.3855	104.249	218.164	8.04831	0.477847	-8.7
b0422	0.471	3.82549	7.28366	431.623	762.456	669.621	59.2591	1.13864	-5.1
b0423	0.537	3.47583	2.11363	73.1116	357.968	226.976	34.5905	1.57712	-2.5
b0425	0.378	3.56798	2.12344	0.336476	67.3587	77.1179	0.158458	0.873451	-12.1
b0428	0.443	3.32818	4.10177	6.72857	493.526	2385.99	1.64041	0.206843	-4.9
b0429	0.509	3.23063	15.0658	113.123	4217.28	5071.11	7.50857	0.831628	-2.2
b0430	0.576	3.27364	15.5702	46.3722	2049.05	2951.64	2.97826	0.694209	-2.7
b0431	0.559	3.19307	20.3216	66.9526	1291.43	2306.94	3.29465	0.559803	-4.2
b0432	0.506	3.43157	23.2161	182.426	1710.9	2980.11	7.85773	0.574106	-1.3
b0436	0.776	3.66058	12.1849	3826.41	6614.68	2929.07	314.03	2.25829	-6.8
b0437	0.459	3.51896	5.52909	1706.92	878.534	707.78	308.715	1.24125	-2.6
b0438	0.579	3.69885	3.80319	1685.33	607.315	720.227	443.136	0.843227	-4.1
b0439	0.544	3.58097	5.65352	361.585	526.157	571.391	63.9574	0.920835	-4.5
b0440	0.619	4.03923	12.2009	6939.99	21295.3	9116.66	568.808	2.33587	-2.9
b0441	0.585	3.76866	2.52904	175.533	337.583	341.892	69.4068	0.987396	-6.4
b0444	0.429	3.60269	1.75737	28.1058	261.195	120.96	15.9931	2.15935	-6
b0452	0.429	3.54473	0.675122	64.2727	101.791	61.1794	95.2015	1.66381	-5.9
b0454	0.314	3.57878	0.772563	3.98697	22.7628	31.2101	5.16071	0.72934	-8.1
b0459	0.358	3.63537	1.06986	8.10879	51.3768	100.384	7.57934	0.511803	-3.5
b0460	0.428	3.23944	5.49055	1.53668	1216.28	819.583	0.279878	1.48402	0
b0461	0.342	3.38551	2.04928	0.278622	7.16733	207.378	0.135961	0.0345617	-4.9
b0462	0.517	3.57406	3.66605	18.5395	178.84	342.813	5.05707	0.521685	-4.9
b0463	0.487	3.91699	7.22624	229.931	387.288	378.341	31.8189	1.02365	-9.8
b0464	0.326	3.39752	0.700308	1.14548	36.1685	61.7628	1.63568	0.585603	-2.7
b0465	0.451	3.46276	1.5836	35.0491	60.851	89.4151	22.1326	0.680545	-1.1
b0467	0.396	3.54568	2.03448	43.1291	24.0968	52.4935	21.1991	0.459043	-2.7
b0468	0.361	2.91584	1.55273	10.3896	67.6501	75.4689	6.69121	0.896397	-0.7
b0469	0.618	3.61638	5.51831	362.998	2284.16	939.909	65.7807	2.43019	-5.9
b0470	0.414	3.66033	2.57349	16.7952	38.4625	146.709	6.52624	0.262168	-6.8
b0471	0.698	3.67118	5.26481	622.325	5115.12	1363.03	118.205	3.75277	-7.2
b0472	0.445	3.74639	4.1571	13.4579	184.64	790.861	3.23732	0.233467	-8.4
b0473	0.657	3.52417	1.38107	701.251	1074.41	597.491	507.758	1.79821	-5.5
b0474	0.703	3.64767	11.6371	4676.04	2750.71	867.495	401.823	3.17086	-12.4
b0475	0.404	3.49514	1.16091	6.9168	53.9907	56.9554	5.95806	0.947947	-6.3
b0477	0.45	3.5838	0.97469	22.3627	184.962	135.838	22.9434	1.36163	-1.6
b0478	0.382	3.56451	1.42396	19.2712	34.243	69.3815	13.5335	0.493547	-4.1
b0479	0.336	3.44202	0.542116	5.28746	15.9209	17.8149	9.75337	0.893683	-7.2
b0480	0.462	3.61408	3.38865	83.5377	49.9637	46.4398	24.6522	1.07588	-10.6
b0481	0.416	3.65709	1.29056	109.87	242.674	93.9663	85.1337	2.58256	-2.3
b0482	0.331	3.45987	0.821762	8.44555	9.79616	28.1969	10.2774	0.34742	-4.4
b0484	0.447	3.82547	0.944074	82.3665	22.7723	24.6127	87.2458	0.925228	-2.6
b0485	0.382	3.82321	3.52788	83.9945	2.03312	4.07623	23.8088	0.498774	-3
b0487	0.437	3.69478	2.53596	5.57179	84.2879	65.996	2.19711	1.27717	-3.2
b0489	0.478	3.5969	1.35391	36.4262	20.2666	26.3256	26.9044	0.769844	-1.9
b0490	0.334	3.51414	0.873434	1.29612	37.355	28.2122	1.48394	1.32407	-8.7
b0493	0.367	3.58618	1.71536	54.2584	58.1776	68.0767	31.6309	0.854589	-3.5
b0494	0.381	3.43081	2.42744	15.5247	48.7439	74.8144	6.39552	0.65153	-4
b0495	0.339	3.86648	1.13338	24.7552	10.8602	16.4246	21.8419	0.661214	-3.6
b0503	0.428	3.5732	0.9158	10.9946	28.1245	26.5929	12.0054	1.05759	-2.6
b0505	0.421	3.50916	0.626838	0.36692	2.96817	14.1691	0.585351	0.209482	-4.1
b0506	0.327	3.7306	2.70957	83.2266	215.618	147.547	30.7158	1.46136	-7.7
b0516	0.399	3.58006	0.714033	1.4679	1.21155	5.96997	2.05578	0.20294	0
b0522	0.476	3.56813	3.83267	64.6844	70.1419	89.4353	16.8771	0.784275	-6.4
b0523	0.52	3.83902	6.05133	915.588	152.577	129.3	151.304	1.18002	-6.9
b0524	0.386	3.45581	2.18903	5.37513	30.9605	223.261	2.45548	0.138674	-8.9
b0525	0.734	3.59876	13.9634	1711.23	4025.6	1506.26	122.551	2.67258	-3.3
b0526	0.547	3.53425	1.69684	304.55	478.24	282.394	179.481	1.69352	-0.4
b0529	0.466	3.72091	4.23903	105.887	480.75	244.743	24.9792	1.96431	-3.1
b0565	0.321	3.60076	45.1196	510.789	4773.07	1937.07	11.3208	2.46407	-4.7
b0570	0.344	3.49343	1.18814	4.38151	6.13263	15.4987	3.68771	0.395686	-12.2
b0577	0.399	3.38286	0.527773	10.6991	37.1478	52.5832	20.2722	0.706459	-4.9
b0578	0.54	3.61989	5.21823	833.524	791.397	251.624	159.733	3.14516	-5.1
b0579	0.339	3.32631	1.04084	22.7753	36.9657	31.974	21.8818	1.15612	-6.9
b0581	0.395	3.52791	1.08241	16.0628	1.47845	2.71552	14.8399	0.544444	-0.5
b0584	0.491	3.74932	1.5352	541.542	6.55684	5.13772	352.75	1.27621	-8.4
b0585	0.324	3.44009	0.724879	51.9361	1.10879	3.00013	71.648	0.369581	-8.1
b0593	0.401	3.68839	1.41034	287.014	4.55921	3.8896	203.507	1.17215	-6.3
b0594	0.416	3.64487	1.18674	404.399	3.43067	4.9558	340.766	0.692255	-6.6
b0595	0.487	3.42464	1.91495	720.197	7.97093	8.19008	376.092	0.973243	-4.5
b0596	0.4	3.87193	0.513127	317.868	5.03299	8.47987	619.472	0.593522	-4.8
b0598	0.454	3.43596	8.06607	11.7086	12.3531	23.0633	1.45159	0.535618	-5.9
b0599	0.392	3.67745	1.56392	7.96561	13.1241	26.7299	5.09338	0.490989	-6.1
b0600	0.378	3.54484	0.70345	0.396928	10.7324	11.48	0.564259	0.934881	0
b0605	0.833	3.55413	30.8227	4408.12	12347.9	3527.95	143.015	3.50002	-0.7
b0607	0.399	3.59887	2.25904	1418.91	159.504	116.812	628.104	1.36548	-3.3
b0610	0.451	3.67204	1.74092	46.0841	685.228	224.921	26.4711	3.04653	-5.8
b0611	0.392	3.6388	1.65228	49.9805	167.747	93.3345	30.2493	1.79727	-12.1
b0620	0.307	3.48828	0.69794	4.31744	30.1782	19.1923	6.18598	1.57241	-4.4
b0623	0.656	3.64001	17.2625	4773.7	99574.4	46179	276.536	2.15627	-2.8
b0627	0.398	3.76126	3.38345	79.1455	2307.19	1043.59	23.3919	2.21082	-6.2
b0628	0.538	3.51628	1.4362	121.141	1279.47	684.332	84.3488	1.86966	-6
b0631	0.549	3.4293	2.84318	1113.07	3151.72	1044.81	391.487	3.01657	0
b0632	0.552	3.56638	4.53311	126.707	412.692	316.662	27.9515	1.30326	-4.2
b0633	0.367	4.03594	3.19813	16.641	128.524	190.009	5.20334	0.676413	-11
b0634	0.397	3.30737	2.34058	0.829174	48.4645	143.49	0.35426	0.337754	-3.7
b0635	0.484	3.54222	1.27327	1.84149	30.5086	130.071	1.44627	0.234554	-4.4
b0636	0.348	3.48317	4.04728	34.8046	188.183	483.889	8.5995	0.388897	-6.4
b0640	0.328	3.5502	2.24636	0.347018	16.1757	131.369	0.15448	0.123132	-10.8
b0641	0.431	3.64372	4.455	142.372	184.006	655.681	31.9577	0.280633	-7.1
b0642	0.643	3.48421	5.94678	535.292	695.032	507.759	90.0138	1.36882	-2.7
b0643	0.398	3.45968	3.1662	109.734	77.989	20.8267	34.658	3.74467	-3.6
b0651	0.461	3.59999	1.20742	138.896	59.3219	27.0034	115.035	2.19684	-6.4
b0652	0.529	3.53696	1.83132	12.2592	83.1243	59.0577	6.69421	1.40751	-5.2
b0654	0.412	3.27134	1.25234	0.538	20.1262	48.2362	0.429596	0.417243	-4
b0655	0.572	3.63216	7.12169	510.865	138.625	84.7791	71.7337	1.63513	-5.3
b0657	0.438	3.36462	1.03557	4.15886	43.4305	105.851	4.01601	0.410298	-6.9
b0658	0.529	3.56083	5.14991	60.7825	145.726	255.727	11.8026	0.569849	-5.2
b0659	0.458	3.57211	4.2053	173.629	281.274	300.16	41.2882	0.937081	-7.1
b0660	0.553	3.56147	5.7949	226.439	216.49	188.309	39.0756	1.14966	-3
b0661	0.54	3.54257	2.0748	63.1864	503.099	338.801	30.4543	1.48494	-3.9
b0662	0.369	3.58144	1.06496	54.6172	87.1804	68.3621	51.2855	1.27527	-5.4
b0674	0.54	3.49786	1.3856	486.381	171.175	90.5859	351.025	1.88964	-3
b0675	0.475	3.58542	2.58066	109.257	256.825	189.081	42.3369	1.35828	-1.2
b0676	0.466	3.65706	2.37121	80.4817	53.276	88.5208	33.9412	0.601847	-2.6
b0677	0.488	3.70751	2.41283	210.882	50.6177	91.9964	87.4006	0.550214	-12.4
b0678	0.589	3.4966	1.76301	179.064	163.019	106.156	101.567	1.53566	-4.4
b0679	0.574	3.6125	1.17222	135.405	118.462	143.38	115.511	0.826207	-2.6
b0680	0.628	3.47597	3.50239	511.157	781.445	539.514	145.945	1.44843	-7.5
b0683	0.545	3.61869	7.60079	575.381	1051.34	990.775	75.7002	1.06112	-2.2
b0684	0.633	3.56366	9.1514	1482.26	2105.99	815.158	161.971	2.58354	-5.9
b0686	0.473	3.58085	0.837741	28.6609	81.9649	48.7959	34.2121	1.67975	-1.5
b0687	0.426	3.50774	5.41752	179.879	605.667	524.154	33.2031	1.15551	-3.4
b0688	0.606	3.78889	1.83284	409.591	350.436	365.337	223.473	0.959212	-12.9
b0694	0.362	3.54968	1.25832	6.20337	16.6176	24.4385	4.9299	0.679974	-3.3
b0695	0.341	3.62996	1.088	15.0033	6.48349	18.1559	13.7898	0.357101	-2.7
b0699	0.474	2.99714	1.45058	359.473	697.813	333	247.813	2.09553	-4.4
b0707	0.355	3.25154	1.20772	1.13354	2.07869	4.39337	0.938578	0.473142	-2.1
b0708	0.344	3.49869	1.47633	3.75549	2.5051	9.35604	2.5438	0.267752	-6.2
b0710	0.422	3.69043	5.75952	349.561	228.57	114.236	60.6927	2.00087	-0.2
b0711	0.351	3.57968	2.10236	82.8593	42.9117	108.044	39.4126	0.397169	-8.4
b0712	0.389	3.62025	2.07335	131.789	37.1159	80.7386	63.5631	0.459704	-5.6
b0713	0.397	3.88298	1.71101	19.3173	19.5408	65.3993	11.29	0.298793	-10.7
b0714	0.341	3.48705	0.865883	0.877511	31.2881	38.3731	1.01343	0.815366	-13.6
b0720	0.615	3.46677	13.5258	1232.26	239.741	188.373	91.1042	1.27269	-7.2
b0721	0.381	3.28244	11.4974	293.638	614.285	449.171	25.5396	1.3676	-1.9
b0722	0.482	3.13572	15.4595	362.902	500.77	633.84	23.4744	0.790057	-9.1
b0723	0.584	3.72063	17.7953	394.336	354.552	359.024	22.1595	0.987544	-7.6
b0724	0.421	3.51646	6.83806	357.481	587.364	432.407	52.2781	1.35836	-3.1
b0726	0.576	3.57018	12.609	681.743	297.943	435.591	54.0682	0.683998	-7.5
b0727	0.637	3.73933	19.7745	1086.19	1120.72	644.783	54.9286	1.73814	-5.8
b0728	0.636	3.76857	32.2593	2211.55	571.476	424.151	68.5553	1.34734	-4.8
b0729	0.671	3.79802	8.19428	1950.06	725.735	429.896	237.978	1.68816	-0.8
b0730	0.35	3.36202	0.682829	0.726596	37.5517	34.0782	1.0641	1.10192	-10.1
b0734	0.605	3.26459	5.41275	658.75	186.193	275.51	121.703	0.675811	-1.1
b0736	0.37	3.33459	4.06419	40.8597	138.743	434.623	10.0536	0.319226	-7.4
b0737	0.43	3.46082	3.23389	25.362	205.079	296.001	7.84259	0.692834	-3.8
b0738	0.408	3.65637	3.11256	23.5857	171.903	357.524	7.57761	0.480815	-16.1
b0739	0.451	4.17491	3.57433	35.8598	47.8276	168.863	10.0326	0.283232	-7
b0740	0.525	3.8167	10.2458	448.595	632.147	981.542	43.7832	0.644035	-4.8
b0741	0.747	3.82027	18.9634	301.072	9251.46	3450.26	15.8765	2.68138	-3.6
b0742	0.436	3.91587	10.7587	192.726	641.43	1073.85	17.9135	0.597318	-9.4
b0750	0.388	3.60335	4.45556	1.37853	507.156	327.392	0.309396	1.54908	-11.1
b0753	0.441	4.40728	1.38134	799.916	7.23149	9.3519	579.085	0.773265	0
b0754	0.471	3.70403	11.1274	1017.26	534.974	239.285	91.4199	2.23572	-2
b0755	0.651	3.48211	8.15463	4968.94	3667.88	1019.37	609.34	3.5982	-6.6
b0756	0.452	3.71036	5.11702	373.379	181.861	170.365	72.9681	1.06747	-8.9
b0757	0.49	3.74571	3.84991	247.15	32.4974	60.1667	64.1962	0.540122	-1.6
b0758	0.45	3.49366	1.59121	1912.17	34.6153	52.5403	1201.7	0.658833	-1.7
b0760	0.342	3.63907	1.08838	2.20881	12.6282	28.1474	2.02945	0.448644	-8.9
b0761	0.368	3.79039	0.755024	55.2143	75.5777	49.3574	73.1292	1.53123	-2.7
b0763	0.485	3.74602	1.9464	593.657	91.6046	52.1095	305.002	1.75793	-7.8
b0764	0.34	3.38736	1.18442	5.26998	7.96366	38.8203	4.4494	0.205142	-9.8
b0765	0.397	3.55159	0.828926	19.0959	7.25544	36.0887	23.0369	0.201044	-6.7
b0767	0.464	3.69985	2.87021	539.735	286.345	133.326	188.047	2.14771	-0.7
b0772	0.506	3.84699	3.93268	50.51	416.667	298.533	12.8437	1.39572	-4.6
b0773	0.472	3.67896	1.56994	47.0566	111.01	227.404	29.9735	0.488164	-6.3
b0774	0.446	3.52941	1.57754	18.2616	199.933	158.383	11.576	1.26233	-3.2
b0775	0.417	3.61053	4.70358	32.3498	556.344	296.825	6.87769	1.87431	-5.1
b0776	0.38	3.77206	1.36108	8.40863	89.8336	231.993	6.17791	0.387226	-8.4
b0777	0.312	3.55179	1.51225	0.461865	75.0829	214.666	0.305416	0.349767	-11.8
b0778	0.343	3.695	1.71062	212.768	318.18	193.271	124.381	1.64629	-5.8
b0779	0.431	3.54019	1.49273	36.1964	34.1963	69.4216	24.2484	0.492589	-1.9
b0781	0.461	3.55625	3.59794	1.57029	28.8726	120.76	0.436441	0.23909	-5.7
b0782	0.489	3.70788	4.8898	259.685	220.761	190.757	53.1076	1.15729	-8.1
b0783	0.452	3.69529	5.75711	128.438	211.554	195.394	22.3095	1.0827	-6.3
b0784	0.488	3.68717	3.95431	67.9474	414.084	457.955	17.1831	0.9042	-5
b0785	0.515	3.55478	2.02779	56.2452	155.712	188.132	27.7373	0.827672	-10.2
b0786	0.375	3.30767	2.5202	3.28043	155.724	132.282	1.30166	1.17721	-5
b0790	0.342	3.46477	0.936658	0.26759	1.14649	2.11049	0.285686	0.543233	-2.2
b0797	0.532	3.73008	1.25564	9.3249	81.913	81.9602	7.42638	0.999424	-5.8
b0799	0.373	3.46557	0.662973	0.539954	5.88773	20.6655	0.814443	0.284906	-10.6
b0800	0.413	3.59816	1.30164	193.715	92.8588	54.4046	148.824	1.70682	-3.9
b0801	0.404	3.70158	3.86435	346.847	93.6896	45.4943	89.7557	2.05937	-8
b0809	0.534	3.54974	5.47966	125.461	30.6921	29.9286	22.8958	1.02551	-2.1
b0810	0.468	3.26005	5.46188	45.057	20.8827	29.4028	8.24934	0.710229	-9.5
b0811	0.623	3.59444	19.1121	1040.36	80.1102	37.3573	54.4348	2.14443	-7.8
b0812	0.615	3.59688	18.918	1301.26	294.524	117.816	68.7842	2.49987	-2.8
b0814	0.784	3.6814	10.4099	499.491	18018.4	5727.19	47.9824	3.14612	-4.6
b0819	0.559	3.59721	2.87206	405.858	560.356	355.728	141.313	1.57524	-1.8
b0820	0.55	3.54167	1.44315	331.009	312.618	202.299	229.366	1.54532	-5.1
b0821	0.379	3.5526	0.550065	25.9413	17.5871	13.5474	47.1603	1.29819	-5.9
b0827	0.431	3.75223	1.7183	201.863	141.765	97.3841	117.478	1.45573	-5.7
b0828	0.364	3.93392	1.62385	7.58611	9.18913	29.7961	4.67167	0.308401	-8.8
b0839	0.447	3.60744	2.23433	117.72	81.6136	50.6512	52.6869	1.61129	-4
b0840	0.407	3.44981	1.12229	3.07025	41.7719	72.1065	2.73569	0.579309	-5.4
b0841	0.326	3.20495	2.19899	17.1902	93.3154	115.109	7.81735	0.81067	-0.1
b0842	0.355	3.41809	0.867352	1.27067	32.3974	56.9578	1.465	0.568797	-4.1
b0849	0.466	3.55308	1.24717	99.5319	471.823	206.529	79.8062	2.28454	-6.7
b0851	0.402	3.56753	3.12262	149.273	237.819	109.389	47.8039	2.17407	-3.3
b0854	0.456	3.55586	4.38885	40.6008	29.556	21.952	9.25091	1.34639	-8.2
b0856	0.36	3.21086	0.89648	0.388058	3.62223	11.095	0.432869	0.326474	-1.7
b0857	0.301	3.38565	1.18753	9.39577	2.63229	13.6553	7.912	0.192767	-8.9
b0860	0.494	3.56457	9.26966	467.045	66.3841	28.2612	50.3842	2.34895	-2.4
b0863	0.606	3.58287	5.57017	560.758	396.329	217.533	100.672	1.82193	-4.5
b0864	0.497	3.5743	5.33951	200.156	164.254	171.989	37.4858	0.955025	-3.2
b0865	0.378	3.74171	2.22776	147.35	127.955	51.3748	66.1427	2.49062	-5
b0870	0.408	3.68343	1.69515	93.7508	81.1692	56.3695	55.3054	1.43995	-1.6
b0871	0.42	3.64388	3.50248	152.244	4.18977	2.52976	43.4676	1.65619	-1.6
b0876	0.319	3.4545	0.580357	2.67234	19.5947	35.858	4.60464	0.546452	-5.4
b0877	0.353	3.34066	4.71761	9.97637	292.252	178.078	2.11471	1.64115	-7.3
b0879	0.353	3.65207	0.970708	3.51274	9.51769	30.1531	3.61874	0.315646	-6.9
b0880	0.416	3.68269	11.6058	306.298	400.038	677.202	26.3919	0.590722	-6.4
b0881	0.387	3.35918	6.80646	10.8579	145.057	246.713	1.59524	0.587959	-0.8
b0882	0.481	3.6605	4.60747	281.925	93.6369	150.32	61.1887	0.622917	-5.7
b0884	0.568	3.43644	13.5189	1300.9	14029.2	7707.48	96.228	1.82021	-0.6
b0886	0.32	3.57382	1.80727	43.4011	35.907	72.8709	24.0147	0.492748	-4.6
b0887	0.331	3.54384	0.869136	33.7021	45.5449	74.5077	38.7765	0.611278	-3.3
b0888	0.528	3.78467	3.36456	504.066	951.768	682.279	149.816	1.39498	-4.6
b0889	0.374	3.49356	9.70837	888.908	809.461	537.442	91.5609	1.50614	-5.1
b0890	0.445	3.65604	3.59869	39.6423	39.5526	114.405	11.0158	0.345725	-5.2
b0891	0.515	3.68899	4.07752	108.471	157.799	160.092	26.6022	0.985675	-2.7
b0892	0.422	3.66328	0.875471	14.8033	30.2037	65.6051	16.909	0.460386	-8.3
b0893	0.605	3.60787	2.32725	701.494	1173.29	670.684	301.427	1.74939	-5.2
b0897	0.375	3.54578	1.58075	93.2284	1.55329	4.22553	58.9772	0.367596	-6.2
b0902	0.575	3.41218	2.12192	76.9506	274.058	122.302	36.2646	2.24084	-3.3
b0903	0.814	3.52072	7.24248	2621.54	832.735	551.904	361.967	1.50884	-4.6
b0904	0.448	3.36072	5.33206	114.656	54.9692	150.889	21.5032	0.364302	-3.9
b0907	0.48	3.60437	10.1254	1716.23	407.962	272.659	169.497	1.49624	-4.7
b0908	0.44	3.6933	8.59423	219.141	130.326	116.707	25.4986	1.1167	-2.9
b0910	0.384	3.75017	5.58833	151.458	262.142	676.559	27.1026	0.387463	-10.1
b0911	0.806	3.75778	37.7397	2649.13	11821.8	9037.94	70.195	1.30801	-3.6
b0912	0.403	3.55166	14.1494	1711.09	4443.19	2277.47	120.93	1.95093	-5
b0914	0.477	3.54402	1.71524	35.5887	100.427	211.854	20.7485	0.474037	-3.3
b0915	0.372	3.64503	0.756747	1.89869	31.5543	129.808	2.50901	0.243084	-6.5
b0917	0.456	3.45172	5.09489	185.507	4786.63	1770.88	36.4104	2.70297	-1.9
b0918	0.494	3.61509	3.51876	97.2072	420.03	340.784	27.6254	1.23254	-7.9
b0921	0.395	3.46264	4.55373	0.394555	39.7463	170.088	0.0866444	0.233681	-6.3
b0922	0.458	3.53988	2.58865	13.4279	63.1053	163.564	5.18723	0.385815	-4
b0923	0.429	3.52529	3.86527	53.8522	129.572	227.511	13.9323	0.569522	-4.9
b0924	0.51	3.65795	1.44965	130.602	98.9487	185.482	90.0922	0.533469	-4.3
b0925	0.37	3.61918	1.26953	23.1826	8.45614	23.9767	18.2608	0.352682	-5.4
b0927	0.436	3.56516	2.12175	150.834	264.172	258.534	71.0893	1.02181	-4.5
b0928	0.557	3.66024	12.1374	1643.42	450.69	213.267	135.401	2.11327	-3.3
b0929	0.717	3.76514	53.2806	197.516	9411.19	4259.28	3.70708	2.20957	-5.3
b0930	0.58	3.54104	2.12002	1232.7	1758.23	1061.21	581.457	1.65681	-8.5
b0931	0.44	3.44628	3.03367	103.706	255.403	409.584	34.185	0.623568	-1.4
b0932	0.515	3.51292	3.07777	365.41	251.666	153.26	118.725	1.64209	-1.4
b0945	0.401	3.60215	3.54728	285.262	205.85	129.81	80.4172	1.58577	0
b0947	0.374	3.62905	1.21596	58.4916	64.5807	52.6471	48.1031	1.22667	-1.9
b0948	0.494	3.55687	1.02546	20.564	154.501	159.713	20.0534	0.967368	-7.4
b0949	0.462	3.59352	1.74022	45.1796	137.109	174.041	25.962	0.787796	-7
b0951	0.404	3.57819	1.64159	7.32807	44.5037	75.4338	4.46401	0.589971	-4.6
b0952	0.388	3.65586	0.54206	0.737704	97.0231	95.5814	1.36093	1.01508	-8.2
b0953	0.296	3.47479	32.1308	693.498	336.023	458.776	21.5836	0.732434	-6.3
b0954	0.594	3.48155	4.51199	1261.19	3629.09	1701.14	279.52	2.13332	-0.2
b0955	0.395	3.5609	2.34528	1.29584	65.1518	122.775	0.552532	0.53066	-7
b0956	0.405	3.38998	1.78868	50.008	97.2159	73.2787	27.958	1.32666	-4
b0957	0.82	3.77351	44.3233	6860.85	23404.8	11789.5	154.791	1.98523	-7.4
b0958	0.305	3.62796	1.48825	3.11314	49.794	37.7627	2.09181	1.3186	-0.6
b0961	0.437	3.36998	0.830938	76.0498	145.766	156.595	91.5228	0.930843	-5.4
b0962	0.389	3.49832	1.56905	10.0705	24.7359	38.0363	6.41819	0.650324	-6.7
b0970	0.481	3.44564	7.56711	3.76646	1068.31	804.876	0.497741	1.3273	-4.9
b0978	0.395	3.29039	0.759632	17.7059	1.31325	3.1439	23.3086	0.417714	-10.6
b0983	0.402	3.61814	0.576247	0.737768	7.81907	7.89289	1.2803	0.990647	-1.2
b0990	0.517	3.60693	0.752925	226.342	80.6799	60.3888	300.618	1.33601	-2.2
b0995	0.35	3.53869	0.539939	1.97159	32.6451	29.6423	3.6515	1.1013	-4.1
b1000	0.485	3.55762	4.07598	284.857	55.4851	37.258	69.8867	1.48922	-9.9
b1002	0.436	3.60713	2.17503	116.204	9.20904	6.49979	53.4266	1.41682	-8
b1003	0.463	3.55252	2.03147	799.583	78.2214	54.8549	393.599	1.42597	-5.9
b1004	0.504	3.81019	6.86225	1082.28	42.7794	18.9381	157.714	2.25891	-5.2
b1014	0.44	3.71582	0.525896	43.8722	18.668	23.8304	83.4237	0.783367	-7.4
b1015	0.414	3.41466	2.19753	42.3519	169.69	148.831	19.2725	1.14015	-7.1
b1018	0.499	3.68222	1.32613	342.478	95.624	48.3632	258.254	1.97721	-3.4
b1019	0.361	3.62683	0.674511	19.3216	16.1114	29.647	28.6454	0.543441	-4.3
b1020	0.335	3.64768	1.08569	14.5267	2.59793	5.60363	13.3801	0.463615	-7.7
b1034	0.383	3.61481	1.90722	71.5636	119.895	115.565	37.5225	1.03747	-2.4
b1035	0.4	3.53626	2.01074	229.007	375.199	169.288	113.892	2.21633	-2.8
b1037	0.376	3.58988	0.540302	4.18726	1.75848	9.76291	7.74985	0.180118	-5.1
b1040	0.346	3.44599	1.04216	23.442	2.05036	4.7915	22.4936	0.427916	-4.8
b1048	0.478	3.48436	6.99172	360.427	400.917	272.366	51.5506	1.47198	-2.1
b1049	0.44	3.34488	2.17421	73.06	107.551	240.42	33.6029	0.447347	-3.7
b1054	0.433	3.2399	1.39448	0.302377	107.52	75.9886	0.216839	1.41495	-0.9
b1055	0.419	3.50233	2.53329	37.812	354.052	231.025	14.9261	1.53252	-3.2
b1056	0.499	3.67482	2.43269	50.3851	81.0146	26.8015	20.7117	3.02276	-4.4
b1059	0.401	3.62985	1.89593	84.7358	103.226	66.7571	44.6934	1.54629	-1.2
b1061	0.366	3.73098	3.60699	7.55526	811.584	645.349	2.09462	1.25759	-2.4
b1062	0.429	3.54841	7.07862	1177.09	453.398	206.624	166.289	2.19432	-3.8
b1063	0.426	3.56515	1.01996	28.1184	79.6553	56.1292	27.5681	1.41914	-2
b1064	0.404	3.44683	7.49766	474.111	112.122	50.1994	63.2345	2.23353	-4.6
b1066	0.397	3.31984	5.16853	12.6461	52.4467	91.4035	2.44674	0.573793	-6.7
b1067	0.401	3.69462	2.05673	494.005	116.12	87.541	240.19	1.32647	-3.6
b1068	0.357	3.65631	0.869928	21.8269	18.5602	56.1157	25.0904	0.330749	-6
b1069	0.368	3.37321	0.816069	4.7938	67.547	86.5512	5.87426	0.780429	-8.5
b1070	0.362	3.6042	5.64489	154.491	11.5605	24.606	27.3682	0.469823	-7.9
b1071	0.415	4.0291	5.12218	149.325	39.0312	19.3792	29.1526	2.01408	-3.1
b1072	0.261	3.82611	2.64767	12.9247	4.27409	10.948	4.88154	0.390397	-7.5
b1076	0.45	4.0542	6.47498	37.7149	14.9157	13.387	5.82471	1.1142	-6.4
b1079	0.407	3.89087	2.07968	82.9798	1.95466	5.992	39.9002	0.326211	-4.3
b1082	0.411	4.02501	6.02294	8.65564	1.66585	4.48232	1.43711	0.371649	-8.6
b1084	0.568	3.7671	3.66981	273.504	219.385	239.636	74.5282	0.915495	-1
b1086	0.431	3.56849	0.772856	24.8893	291.272	256.638	32.2043	1.13495	-0.7
b1088	0.442	3.61578	37.9872	97.6238	903.723	7540.93	2.56991	0.119842	-3.1
b1089	0.696	3.65524	22.8893	2830.56	141019	54788.8	123.663	2.57387	0
b1091	0.469	3.82181	7.6338	821.25	857.931	1130.89	107.581	0.758633	-9.2
b1092	0.527	3.8152	10.1919	1087.98	1571.18	1355.46	106.75	1.15915	-9.7
b1093	0.519	3.8918	25.4441	828.349	2668.84	2887.45	32.5557	0.92429	-9.9
b1094	0.734	3.80033	49.783	6378.67	148308	49210.4	128.129	3.01376	-0.7
b1096	0.3	3.65788	0.688116	1.68032	11.2272	54.3882	2.44191	0.206427	-6
b1098	0.44	3.62144	1.55416	37.1154	132.551	151.446	23.8814	0.875237	-2.8
b1100	0.428	3.59938	0.645854	36.5192	174.005	129.213	56.544	1.34665	-3.6
b1101	0.62	3.51361	9.43494	437.579	1560.47	1801.57	46.3786	0.866173	-4.9
b1104	0.283	3.48772	2.10704	11.6563	32.6134	325.285	5.53207	0.100261	-6.7
b1105	0.385	3.85917	2.3861	21.4895	209.88	172.707	9.00609	1.21524	-3.6
b1106	0.279	3.26077	2.24296	19.7136	4.8526	55.6863	8.78907	0.0871417	-6.4
b1107	0.416	3.67114	3.85378	16.5324	99.6073	93.0092	4.28991	1.07094	-6.7
b1109	0.483	3.63102	1.26213	450.184	1291.94	674.344	356.685	1.91585	-11.3
b1113	0.412	3.63464	0.932767	1.67224	49.2802	32.8173	1.79277	1.50165	-6.8
b1114	0.437	3.52648	2.11732	47.2235	47.7027	59.2603	22.3035	0.804969	-1.3
b1116	0.389	3.58145	0.851429	10.4065	40.3413	94.3425	12.2224	0.427605	-2.8
b1118	0.388	3.48933	1.12417	1.02163	36.6893	93.4849	0.908786	0.392462	-9.1
b1119	0.4	3.64558	1.89246	20.4561	21.7693	86.3589	10.8093	0.25208	-6.4
b1120	0.391	3.62052	3.33358	32.6847	102.93	81.0733	9.80467	1.26959	-2.6
b1123	0.549	3.5128	7.69863	327.303	1011.48	594.668	42.5144	1.70092	-11.4
b1124	0.4	3.29136	5.12533	68.9418	142.614	432.123	13.4512	0.330031	-13.7
b1125	0.437	3.10988	1.66105	4.41922	149.098	403.968	2.66049	0.369084	-6.7
b1126	0.466	3.52434	2.89658	56.8115	382.987	440.027	19.6133	0.87037	-1.3
b1127	0.454	3.59893	1.10092	128.99	28.4192	25.9107	117.165	1.09681	-2
b1129	0.338	3.47057	1.45002	14.0719	14.7381	52.3327	9.70466	0.281624	-3.7
b1130	0.387	3.50971	6.4855	449.142	197.184	130.761	69.2532	1.50797	-5.6
b1131	0.585	3.49715	4.40972	728.691	685.803	390.658	165.246	1.75551	-2.1
b1132	0.38	3.75913	3.28035	31.8593	94.5894	273.729	9.71216	0.345558	-2.5
b1136	0.642	3.56125	41.775	4673.77	3027.02	1305.66	111.879	2.31838	-5.6
b1162	0.331	3.3742	0.985266	12.3957	25.6444	36.3278	12.5811	0.705917	-5.6
b1164	0.275	3.62825	0.66215	1.11707	107.821	50.0969	1.68704	2.15225	-3.2
b1165	0.223	3.51184	0.649205	4.4433	17.9107	19.391	6.84422	0.923659	-3
b1174	0.418	3.39833	6.17418	840.612	1166.69	1116.04	136.15	1.04539	-6.3
b1175	0.399	3.67805	7.49604	677.206	627.251	427.933	90.3418	1.46577	-5.2
b1176	0.364	3.72204	8.42986	17.4022	116.033	268.42	2.06436	0.432282	-4.6
b1178	0.356	3.59119	1.45911	444.578	139.944	58.2834	304.691	2.40109	-6
b1186	0.433	3.33138	0.796367	141.744	102.164	103.942	177.989	0.982892	-10.4
b1187	0.371	3.52958	1.06785	96.9849	225.755	122.689	90.8227	1.84005	-11.2
b1189	0.402	3.61946	1.73293	35.1795	168.946	164.097	20.3006	1.02954	-11.2
b1197	0.403	3.54334	1.78611	15.8814	2.56606	1.44027	8.89165	1.78165	-1.3
b1203	0.583	3.66071	2.38266	315.053	1241.01	511.466	132.228	2.42638	-8.1
b1204	0.388	3.6187	2.30437	76.7882	281.087	240.27	33.3229	1.16988	-8.9
b1205	0.378	3.38953	1.12403	25.6935	36.745	73.5523	22.8585	0.499577	-6.9
b1207	0.626	3.73126	5.41606	1511.23	2048.26	1719.58	279.028	1.19114	-5
b1208	0.321	3.6372	6.22297	9.97063	65.722	436.494	1.60223	0.150568	-4.6
b1209	0.449	3.51055	5.14387	70.991	183.268	103.274	13.8011	1.77458	-0.5
b1210	0.442	3.71097	2.11866	53.4066	22.9409	85.6854	25.2077	0.267734	-1.9
b1211	0.535	3.73509	1.37591	57.3272	113.61	109.991	41.6649	1.0329	-5.5
b1214	0.378	3.43324	1.45731	4.86232	41.9856	148.605	3.33651	0.282531	-5.3
b1215	0.57	3.61534	4.10656	1287.13	787.379	368.894	313.432	2.13443	-4
b1216	0.333	3.48871	1.17434	3.74746	52.3284	73.3106	3.19111	0.71379	-8.9
b1217	0.501	3.49278	1.73836	26.1299	41.0367	18.9459	15.0313	2.16599	-3.6
b1218	0.316	3.5625	1.41492	0.432409	3.03017	19.0969	0.305606	0.158673	-3.2
b1219	0.321	3.6548	1.3934	266.068	625.955	203.566	190.949	3.07495	-3.6
b1221	0.466	3.62138	3.09947	356.96	210.192	85.2659	115.168	2.46514	-7.3
b1222	0.362	3.629	2.12486	3.48861	6.2837	27.2518	1.64181	0.23058	0
b1232	0.433	3.4539	5.69856	309.404	601.218	314.989	54.2951	1.9087	-3.7
b1233	0.336	3.48872	2.03717	14.3801	147.686	217.49	7.05882	0.679048	-6.3
b1234	0.331	3.63203	1.08256	16.8956	36.6589	54.6538	15.6071	0.670747	-3.5
b1235	0.291	3.6054	1.23156	0.357662	20.9429	39.5786	0.290414	0.529147	-2.9
b1236	0.493	3.58359	2.52354	386.025	1250.98	616.654	152.97	2.02867	-7.1
b1237	0.657	3.67876	33.9503	7476.97	13993.9	3419.43	220.233	4.09247	0
b1238	0.347	3.52556	1.1671	12.384	178.664	109.493	10.6109	1.63173	-5.5
b1241	0.704	3.67158	7.11398	2038.84	284.686	194.353	286.597	1.46478	-1.2
b1243	0.497	3.53266	16.8662	2334.88	1926.18	1174.67	138.436	1.63976	-1
b1244	0.327	3.31495	6.43983	75.2476	321.768	619.437	11.6847	0.519452	-7
b1245	0.392	3.44761	6.45245	35.0583	324.039	614.67	5.43333	0.527176	-6.2
b1247	0.385	3.47761	3.45442	42.9623	448.616	571.804	12.4369	0.784563	-6.8
b1249	0.343	3.36536	2.14878	13.1031	34.0672	66.4567	6.09791	0.512622	-8.6
b1250	0.292	3.44625	1.24805	43.1643	12.7255	15.4474	34.5853	0.823796	-5
b1252	0.382	3.60431	2.76396	72.5702	80.4771	80.1795	26.2559	1.00371	-4.1
b1255	0.31	3.47109	1.86636	45.008	125.087	125.403	24.1154	0.997476	-9.5
b1260	0.413	3.66868	4.87118	1659.72	62.6849	36.4697	340.722	1.71882	-3.7
b1261	0.476	3.69445	10.0101	1137.41	56.2381	36.8137	113.626	1.52764	-4.3
b1263	0.421	3.76418	5.75079	138.388	7.51271	12.081	24.0641	0.621862	-4.5
b1264	0.43	3.67536	4.83318	133.509	11.2781	10.1337	27.6234	1.11293	-0.4
b1266	0.337	3.62346	3.3632	14.8487	12.3456	60.1848	4.41506	0.205129	-6.8
b1269	0.558	3.6788	2.79858	98.5128	836.415	400.892	35.2009	2.08639	-9.9
b1270	0.397	3.62869	1.29451	32.3239	37.9195	54.5754	24.97	0.694808	-7.9
b1271	0.389	3.63955	1.50463	22.8577	56.3968	43.625	15.1916	1.29276	-1.6
b1272	0.411	3.54163	2.20073	205.15	149.826	110.264	93.2192	1.3588	-4.9
b1273	0.37	3.53664	0.976329	417.553	2045.91	978.919	427.677	2.08997	-1.8
b1274	0.522	3.58138	1.51389	134.84	239.487	275.898	89.0682	0.868026	-6.1
b1275	0.348	3.5161	1.26735	128.743	139.86	79.0172	101.584	1.77	-5.6
b1276	0.397	3.65252	1.81218	247.388	21.7004	26.3844	136.514	0.822471	-5.3
b1277	0.444	3.59874	2.77077	124.832	311.757	172.217	45.053	1.81026	-9.2
b1279	0.311	3.37868	1.81335	105.558	186.92	274.076	58.2113	0.682002	-0.8
b1281	0.43	3.74033	2.11482	57.0971	377.184	256.853	26.9985	1.46848	-2.2
b1283	0.457	4.21162	3.04844	1611.65	779.527	215.53	528.682	3.61678	-2.8
b1286	0.527	3.54327	5.76418	231.127	414.312	305.741	40.0972	1.35511	-8.7
b1288	0.66	3.74731	7.30536	1679.76	4771.89	2019.18	229.935	2.36327	-8.1
b1290	0.369	3.43519	1.04935	7.55254	31.8727	51.9093	7.19735	0.614008	-5.9
b1291	0.412	3.44243	1.04988	1.49437	25.9429	58.0673	1.42337	0.446774	-2.5
b1294	0.376	3.55057	1.2784	4.15636	34.7387	51.0587	3.25123	0.680369	-9.5
b1295	0.421	3.53804	0.726864	56.9127	163.806	106.017	78.2989	1.54509	-3.6
b1302	0.457	3.75486	1.02397	2.03002	1.83973	3.02758	1.9825	0.607655	-2.5
b1304	0.545	3.64726	1.80324	202.435	218.191	74.273	112.262	2.93769	-4.3
b1305	0.402	3.31596	2.83806	37.6447	149.103	117.2	13.2642	1.27222	-2.9
b1306	0.434	3.36942	0.894019	1.00975	67.235	52.7041	1.12945	1.27571	-3.3
b1308	0.437	3.55163	1.17758	735.089	401.854	147.897	624.236	2.71712	-3.8
b1321	0.346	3.46599	0.906254	11.6445	25.38	35.5481	12.8491	0.713962	-3.1
b1323	0.356	3.56236	1.3023	22.9026	97.0472	96.2904	17.5862	1.00786	-8.6
b1324	0.609	3.80345	12.1838	4678.16	6988.61	2116.44	383.965	3.30206	-4.6
b1330	0.409	3.30397	0.804062	46.7266	23.5136	37.2615	58.1132	0.631044	-2.1
b1334	0.517	3.55164	5.59774	64.2586	794.703	660.448	11.4794	1.20328	-4.7
b1335	0.324	3.52098	1.01738	10.7113	26.8219	25.1225	10.5284	1.06764	-1
b1343	0.349	3.73694	1.02637	2.20095	25.9447	27.8162	2.14439	0.932722	-0.9
b1344	0.486	3.46495	1.15062	10.9318	542.735	207.803	9.50075	2.61178	0
b1356	0.304	3.54315	1.36893	21.3427	43.4638	124.532	15.5907	0.349016	-6.2
b1378	0.444	3.65735	0.618459	33.1855	74.4176	79.4376	53.6583	0.936805	-5.8
b1379	0.467	3.67818	0.867955	5.32876	281.084	256.58	6.13944	1.0955	-8.3
b1380	0.559	3.57018	1.77451	172.534	280.311	162.336	97.2294	1.72673	-1.3
b1382	0.474	3.37554	0.521184	23.6021	162.522	212.546	45.2856	0.764645	-1.4
b1406	0.362	3.76036	0.559548	24.0646	7.94876	5.92112	43.0072	1.34244	-5.1
b1412	0.558	3.67995	1.18383	97.582	197.405	52.8159	82.4292	3.73761	-6
b1414	0.362	3.54708	0.918257	122.093	59.5514	50.647	132.962	1.17581	-4.7
b1415	0.422	3.64123	5.88784	606.825	58.6206	41.3575	103.064	1.41741	-2.8
b1429	0.321	3.39252	0.537024	3.92565	13.676	21.6812	7.31001	0.630775	-10.3
b1430	0.442	3.46359	1.36543	134.76	155.093	61.5326	98.694	2.5205	-1.6
b1461	0.434	3.49275	1.29705	56.6336	134.208	82.3832	43.6635	1.62906	-6.7
b1480	0.43	3.74968	25.0221	6082.51	649.099	133.409	243.085	4.8655	-3.6
b1482	0.389	3.80222	6.01918	1321.19	81.5793	36.3051	219.497	2.24705	-2.8
b1507	0.302	3.48743	0.67036	6.03815	15.3682	17.0876	9.00734	0.899381	-6.3
b1508	0.345	3.50723	1.26974	6.24735	48.1079	77.8535	4.92019	0.617928	-2.5
b1512	0.325	3.79609	0.618894	1.91417	10.3232	7.13248	3.09288	1.44735	0
b1524	0.357	3.64712	0.701063	1.51899	54.6357	74.4975	2.1667	0.73339	-6.1
b1534	0.345	3.3823	0.782134	37.6413	4.51816	10.1026	48.1265	0.447226	-3.4
b1538	0.391	3.49237	1.88819	173.399	100.865	55.9943	91.8337	1.80135	-4.6
b1539	0.459	3.67125	3.67758	591.639	507.851	199.292	160.877	2.54828	-4.1
b1540	0.473	3.50059	0.879415	36.91	61.3832	68.0758	41.971	0.901689	-0.3
b1570	0.283	3.4623	3.30261	0.727333	107.599	89.1825	0.22023	1.20651	-0.7
b1584	0.424	3.31465	4.82252	32.8386	325.348	194.517	6.80943	1.6726	-7.4
b1594	0.377	3.65394	0.603154	1.12063	14.9887	48.0686	1.85795	0.311818	-8.9
b1595	0.363	3.53648	0.767306	1.62613	7.58952	9.41732	2.11928	0.805911	-0.9
b1602	0.49	3.62857	6.56395	486.466	122.551	204.934	74.1119	0.598005	-5.6
b1603	0.426	3.63141	21.4429	274.719	191.585	190.701	12.8117	1.00464	-7.4
b1608	0.359	3.54608	1.62161	3.67941	48.5225	51.7103	2.26898	0.938353	-6.4
b1609	0.357	3.42349	0.898792	0.542704	11.1102	25.8935	0.603816	0.429074	-7.7
b1610	0.365	3.43147	0.631801	2.38202	25.2567	22.2876	3.7702	1.13321	-4.8
b1611	0.411	3.73872	1.05642	80.779	53.2306	31.0825	76.4646	1.71256	-5
b1612	0.461	3.63435	4.26774	178.181	237.737	114.278	41.7505	2.08034	0
b1614	0.449	3.71792	3.25352	87.2754	188.833	135.284	26.8249	1.39583	-6.9
b1618	0.351	3.56199	0.900736	4.69399	44.6266	45.7871	5.21128	0.974655	-1.6
b1619	0.427	3.84551	3.73216	135.261	113.056	82.1172	36.2421	1.37677	-1.5
b1621	0.458	3.49432	0.51385	0.763864	6.06285	11.6849	1.48655	0.518862	-6.2
b1623	0.435	3.68911	1.21975	114.905	75.6086	42.9701	94.2035	1.75956	-2.9
b1630	0.362	3.41492	0.851515	0.611474	38.3943	82.7229	0.718101	0.464131	-2.7
b1634	0.613	3.40663	0.56717	81.8595	454.382	506.978	144.33	0.896257	-1.7
b1635	0.445	3.41356	3.22444	238.562	99.5664	52.292	73.9856	1.90405	-2.2
b1636	0.458	3.59935	1.61898	62.3459	102.921	76.8743	38.5095	1.33882	-1.2
b1637	0.583	3.56269	4.34417	534.711	831.22	513.809	123.087	1.61776	-3.5
b1638	0.453	3.38215	3.42155	195.035	146.661	110.746	57.0019	1.32431	-5.1
b1646	0.411	4.06781	1.85101	96.6705	5.3293	22.8528	52.2259	0.233201	-3.4
b1650	0.484	3.76588	0.947209	39.0865	57.0311	31.3866	41.2649	1.81705	-7.4
b1651	0.606	3.64348	4.77418	279.059	963.712	281.938	58.4517	3.41817	-5.3
b1652	0.473	3.63461	1.68619	22.763	126.588	83.8162	13.4997	1.5103	-7.1
b1654	0.69	3.50819	11.6166	1401.05	4768.97	1182.2	120.608	4.03397	-0.5
b1655	0.442	3.61536	0.714548	2.86497	31.1657	31.8196	4.00948	0.979449	-7.1
b1656	0.614	3.55906	16.7061	1337.66	4469.77	1414.53	80.0703	3.1599	-1.8
b1658	0.518	3.53424	2.7217	259.091	439.551	340.629	95.1947	1.29041	-3.1
b1659	0.342	3.49604	0.665238	2.65042	15.3421	27.3118	3.98417	0.56174	-4.1
b1661	0.41	3.41093	4.74699	155.277	111.647	104.769	32.7106	1.06565	-8.7
b1662	0.383	3.61803	1.81994	281.53	334.466	140.596	154.692	2.37892	-5
b1676	0.747	3.73383	7.16726	1228.64	1269.67	471.647	171.424	2.69199	-2.7
b1677	0.881	4.01228	63.6042	1494.64	510168	208830	23.4991	2.44298	-4.8
b1678	0.293	3.70611	1.05295	142.498	12.4827	15.7307	135.332	0.793523	-3.6
b1679	0.39	3.43602	0.553712	3.72591	13.4969	13.5507	6.72896	0.996026	-4.9
b1682	0.361	3.60452	1.45497	368.605	16.9764	15.0381	253.342	1.12889	-3.8
b1684	0.396	3.61559	2.69992	60.0146	31.4236	24.0815	22.2283	1.30489	-1.4
b1687	0.381	3.56704	2.66677	9.76126	63.7191	56.5832	3.66033	1.12611	-3.9
b1693	0.474	3.62299	1.87444	59.5948	68.2262	28.2564	31.7934	2.41454	-1.2
b1702	0.54	3.66483	3.43642	385.137	241.19	181.778	112.075	1.32684	-7.8
b1703	0.389	3.512	1.49317	110.851	52.3065	29.2116	74.2387	1.79061	-2.6
b1704	0.394	3.63729	1.81048	177.96	143.958	114.468	98.2947	1.25763	-5
b1708	0.339	3.54093	1.52546	3.26299	92.218	115.21	2.13903	0.800438	-4
b1709	0.322	3.71004	1.28583	0.678346	13.3234	46.8674	0.527556	0.284278	-7.3
b1710	0.432	3.45431	2.23984	210.253	62.3793	58.2833	93.8697	1.07028	-3
b1712	0.349	3.56694	9.92072	1928.3	3219.3	2510.78	194.371	1.28219	-4.1
b1713	0.58	3.67005	12.9557	486.117	755.49	616.38	37.5214	1.22569	-5.8
b1714	0.587	3.53887	5.5132	635.628	937.58	649.495	115.292	1.44355	-9.3
b1716	0.744	3.4144	11.9893	3291.39	23700.8	21191.6	274.527	1.11841	-9.1
b1718	0.46	3.50437	39.2947	2222.49	3441.18	11298.7	56.5594	0.304564	-6.6
b1719	0.552	3.43402	12.9667	1131.4	1097.49	1044.47	87.2543	1.05077	-5.1
b1727	0.354	3.62867	1.51098	93.3856	200.548	81.3089	61.8046	2.4665	-2.7
b1734	0.445	3.449	0.70197	2.76472	2.35638	3.60943	3.93852	0.652838	-8.4
b1736	0.438	3.65428	0.639873	5.39723	25.0343	18.2738	8.43484	1.36995	-3.7
b1739	0.513	3.79163	4.17833	1472.64	354.915	142.66	352.447	2.48784	-2.1
b1740	0.428	3.61453	4.50313	532.419	404.787	156.803	118.233	2.58151	-3.8
b1741	0.298	3.48821	0.568647	1.23775	12.8537	11.587	2.17665	1.10932	-5.1
b1743	0.705	3.51268	0.842077	340.679	43.7255	14.1882	404.57	3.08183	-3.5
b1749	0.501	3.42407	2.7558	130.732	449.644	180.792	47.439	2.48709	-1.9
b1761	0.508	3.68123	9.21726	1470.13	38.2929	25.405	159.498	1.5073	-3.8
b1764	0.475	3.7557	3.3041	490.282	303.62	227.559	148.386	1.33425	-6.6
b1765	0.44	3.62682	3.22993	539.515	302.44	134.093	167.036	2.25546	-3.1
b1767	0.408	3.6142	2.68866	40.2925	178.937	147.728	14.9861	1.21126	-5.4
b1778	0.409	3.61077	11.0183	271.918	549.169	236.99	24.6786	2.31726	-3.9
b1779	0.856	3.74417	47.7339	12772.5	10573	4670.74	267.576	2.26367	-7.9
b1782	0.611	3.51682	10.6767	83.917	2617.42	1045.5	7.85985	2.50351	-6
b1787	0.357	3.73914	1.34064	16.1757	122.85	68.7263	12.0657	1.78752	-4.6
b1804	0.406	3.43219	0.810175	8.92864	82.4643	80.6142	11.0206	1.02295	-5.2
b1805	0.433	3.52353	0.827351	2.96247	66.5099	70.8393	3.58067	0.938883	-4.4
b1807	0.425	3.64926	1.35619	25.7921	247.903	202.597	19.0181	1.22362	-5.5
b1812	0.409	3.57518	1.21747	2.12598	36.6397	38.1925	1.74622	0.959341	-3.7
b1813	0.344	3.52406	0.832674	6.23471	16.0955	41.5374	7.48757	0.387494	-3.8
b1817	0.51	3.6489	10.6072	804.77	269.75	291.166	75.8701	0.926445	-7.8
b1818	0.606	3.62982	11.7729	382.446	321.377	370.575	32.4853	0.86724	-6.1
b1822	0.354	3.47033	0.79941	5.56849	118.609	71.269	6.96575	1.66425	0
b1823	0.725	3.67895	45.4898	14380.7	59571.8	15626.5	316.129	3.81223	-1.8
b1829	0.495	3.55028	3.36298	156.095	538.957	470.717	46.4156	1.14497	-4.3
b1830	0.473	3.58721	2.69612	24.7415	134.933	283.131	9.1767	0.476574	-7.3
b1842	0.364	3.39811	3.09472	3.2284	547.052	339.05	1.04319	1.61348	-5.3
b1847	0.362	3.73011	3.76393	15.2704	48.0169	141.269	4.05705	0.339897	-5.1
b1848	0.45	3.68698	3.14596	159.521	681.382	223.19	50.7065	3.05292	-4.7
b1849	0.407	3.72211	3.63196	528.916	70.3276	36.6202	145.628	1.92046	-9.3
b1850	0.646	3.72943	3.47443	1204.25	1550.44	531.831	346.603	2.91529	-4.5
b1851	0.437	3.756	7.22777	28.1732	14.4084	50.7394	3.89791	0.283969	-3.5
b1852	0.512	3.51386	2.87243	570.739	513.555	271.329	198.696	1.89274	-11
b1853	0.355	3.66356	1.35004	2.17512	37.1307	52.4872	1.61116	0.707423	-7.8
b1854	0.52	3.80018	2.69519	619.92	271.127	149.129	230.01	1.81807	-0.5
b1855	0.38	3.31872	1.71206	26.1654	86.7657	79.9877	15.283	1.08474	-1.1
b1858	0.333	3.60508	0.575615	17.9479	41.8257	62.6974	31.1804	0.667106	-5.6
b1859	0.346	3.43359	1.00552	17.5301	33.9802	52.3584	17.4339	0.648992	-13.4
b1860	0.44	3.58851	1.29122	24.2343	51.8807	69.1475	18.7685	0.750291	-6
b1861	0.394	3.61241	2.30005	79.8584	89.1371	98.4663	34.7203	0.905255	-4.1
b1863	0.439	3.69287	2.52156	5.4619	69.1003	518.343	2.16608	0.13331	-6.7
b1864	0.688	3.89002	4.54511	532.258	1800.63	795.452	117.106	2.26366	-4.9
b1866	0.659	3.56286	6.38511	863.258	766.554	525.931	135.199	1.45752	-6.7
b1870	0.469	3.53133	1.20619	11.3349	195.609	182.54	9.39726	1.0716	-4.3
b1876	0.584	3.54584	1.39633	97.4357	453.873	282.228	69.7797	1.60818	-2.9
b1887	0.375	3.68868	8.24206	158.804	14.9735	8.89668	19.2676	1.68305	-4.6
b1891	0.397	3.4919	1.63412	1.86673	34.6117	42.6579	1.14234	0.811377	-1.8
b1896	0.374	3.48587	1.57683	112.489	4.59286	6.80959	71.3386	0.674469	-6.7
b1905	0.546	3.3478	5.53135	580.402	890.72	239.713	104.93	3.71577	-4.9
b1907	0.332	3.46037	0.55118	0.633562	44.3026	59.0829	1.14947	0.749838	-8.8
b1908	0.415	3.50557	1.23421	134.602	82.2321	64.445	109.059	1.276	-3.7
b1912	0.395	3.16786	1.18116	162.167	115.73	86.201	137.294	1.34256	-2.9
b1914	0.364	3.65007	5.03082	164.577	123.859	271.395	32.7139	0.456378	-7.8
b1916	0.394	3.30825	0.568954	12.8071	56.8165	68.082	22.51	0.83453	-3.1
b1917	0.397	3.61182	1.61689	27.3488	51.934	54.2149	16.9144	0.957929	-1.6
b1918	0.374	3.33607	1.43939	2.01305	41.1015	51.9774	1.39854	0.790757	-5.9
b1920	0.498	3.70374	11.9661	837.89	157.007	71.8723	70.0221	2.18453	-3.7
b1923	0.541	4.27447	21.1751	1512.27	7.37244	19.7992	71.4173	0.372361	-7.3
b1925	0.354	3.72699	3.4273	4.3273	4.74507	2.98001	1.2626	1.5923	-8
b1927	0.428	3.44596	2.85242	4.85176	1.9064	7.14182	1.70093	0.266934	-4.1
b1928	0.447	3.65037	2.63115	173.442	922.136	351.032	65.9188	2.62693	-5.1
b1929	0.474	3.25263	3.3165	25.7018	255.868	201.589	7.74967	1.26925	-5
b1930	0.415	3.49576	2.65771	118.222	1314.33	729.001	44.4828	1.80291	-2.2
b1938	0.422	3.82431	2.45723	19.5075	1.50145	5.38016	7.93881	0.279072	-3.9
b1939	0.469	3.69834	2.77777	42.2521	2.10387	5.78725	15.2108	0.363535	-2.6
b1945	0.417	3.54045	2.71012	59.985	3.72381	9.32528	22.1337	0.399324	-4
b1946	0.455	3.78858	2.39701	74.9302	9.53949	9.2663	31.2599	1.02948	-2.3
b1957	0.381	3.63545	1.29	17.2173	43.9821	186.964	13.3468	0.235244	-4.9
b1958	0.325	3.56087	1.59824	5.19436	33.4344	37.4008	3.25004	0.89395	-6.2
b1961	0.414	3.51709	0.829308	0.956216	29.4755	50.6055	1.15303	0.582456	0
b1962	0.403	3.60082	0.819731	8.23266	14.0305	53.3422	10.0431	0.263027	-4
b1967	0.468	3.53767	2.66144	404.053	37.6362	29.3793	151.817	1.28105	-2
b1981	0.327	3.39175	0.841197	85.2397	18.0886	26.3222	101.331	0.687198	-4.7
b1982	0.359	3.58133	1.95823	39.5634	48.6336	35.9045	20.2037	1.35453	-8
b1987	0.289	3.54051	1.51361	0.970135	2.37804	7.58479	0.640942	0.313527	-2.6
b1990	0.339	3.61024	0.601227	8.58909	9.32778	34.3201	14.2859	0.271788	-4.1
b1991	0.304	3.88146	2.03779	6.65619	23.2785	41.3913	3.26637	0.5624	-2.4
b1992	0.338	3.51741	2.06358	4.60874	51.0683	54.0861	2.23337	0.944205	-5
b1993	0.322	3.63496	0.890715	22.9825	16.8984	46.7131	25.8023	0.361748	-6.3
b2008	0.361	3.31352	1.13517	1.02854	12.7241	29.9301	0.906062	0.425126	-3.6
b2009	0.424	3.35122	1.81151	37.2455	15.6581	14.1059	20.5604	1.11004	-0.2
b2011	0.397	3.44969	1.18822	38.6206	38.3408	35.0635	32.5028	1.09347	-2.2
b2012	0.453	3.61761	3.47045	194.027	224.462	80.8245	55.9082	2.77715	-5.8
b2019	0.535	3.5853	7.55603	848.2	314.901	157.023	112.255	2.00545	-4
b2020	0.459	3.86372	4.659	667.428	142.311	139.753	143.256	1.01831	-2.8
b2021	0.445	3.60618	5.36168	397.924	139.935	125.849	74.2164	1.11194	-5.9
b2023	0.507	3.5478	3.68994	198.032	175.105	181.229	53.6681	0.966206	-6.2
b2025	0.504	3.6344	6.45626	263.265	127.081	138.704	40.7768	0.916198	-3
b2026	0.452	3.59731	2.79443	367.267	337.485	178.291	131.428	1.89289	-3.2
b2028	0.413	3.51543	0.776972	25.134	3.08907	18.8113	32.3487	0.164214	-6.6
b2029	0.612	3.62834	12.3541	2232.37	2907.84	1585.17	180.699	1.8344	-6.2
b2032	0.329	3.23272	4.67342	80.6678	87.4955	202.667	17.261	0.43172	-4.7
b2033	0.275	3.52187	3.42446	7.52265	167.668	320.471	2.19674	0.523192	-3.5
b2034	0.263	3.38119	2.49205	65.3326	348.961	347.551	26.2164	1.00405	-0.5
b2036	0.315	3.29216	3.28279	376.427	386.116	289.921	114.667	1.3318	-1.9
b2038	0.278	3.41064	2.30506	29.3921	300.908	417.518	12.7511	0.720705	-1.6
b2039	0.386	3.49524	6.79033	280.186	474.666	406.207	41.2625	1.16853	-4.1
b2040	0.359	3.63008	5.33377	165.988	328.644	379.562	31.1201	0.865849	-7.8
b2041	0.403	3.58588	5.45962	342.88	562.153	509.942	62.8029	1.10239	-5.1
b2042	0.463	3.54055	7.71454	696.909	583.178	667.852	90.337	0.873214	-4.1
b2048	0.471	3.60007	1.37481	0.572909	1.03452	2.10594	0.416719	0.491242	-1.2
b2064	0.346	3.68004	1.12647	14.7265	13.2114	60.03	13.0731	0.22008	-5.3
b2079	0.467	3.42544	1.38575	55.0495	70.7734	47.9631	39.7254	1.47558	-2
b2081	0.53	3.5046	0.856327	49.99	359.558	238.092	58.3773	1.51017	-7.9
b2091	0.341	3.6273	6.15692	7.06337	73.4373	53.1668	1.14722	1.38126	-7.6
b2092	0.399	3.40914	19.2066	1.07079	151.15	184.772	0.055751	0.818038	-1.8
b2093	0.371	3.55208	29.7692	2578.91	299.05	419.731	86.6301	0.71248	-7.3
b2094	0.321	3.4759	35.5423	2823.3	217.577	336.985	79.435	0.645659	-3
b2095	0.373	3.52457	39.6843	2190.98	340.445	321.736	55.2103	1.05815	-7
b2103	0.37	3.76354	1.65036	98.7038	3.82632	7.50807	59.8073	0.509627	-4.1
b2104	0.335	3.89107	3.91837	10.1529	4.62989	10.5753	2.5911	0.437802	-10.7
b2105	0.5	3.54733	1.03751	1.6132	95.2353	79.8651	1.55487	1.19245	-1.1
b2114	0.62	3.49358	2.24331	462.385	580.452	312.252	206.118	1.85892	-8
b2126	0.32	3.50274	1.04068	0.677336	6.47455	21.0122	0.650859	0.308133	-6
b2129	0.362	3.62139	0.809364	1.985	1.31194	3.32798	2.45254	0.394214	-5.7
b2132	0.48	3.66757	1.23634	30.4103	72.0078	78.5931	24.597	0.916211	-4.2
b2133	0.437	3.51156	2.1603	45.4204	57.2513	35.4558	21.025	1.61472	-3.7
b2143	0.421	3.72971	0.529183	96.0709	34.469	26.5969	181.546	1.29598	-1
b2148	0.394	3.48294	0.822157	1.45798	9.40198	12.1798	1.77336	0.771935	-3.1
b2149	0.364	3.52817	1.5936	15.6254	5.9336	14.5761	9.80511	0.407077	-5.7
b2150	0.61	3.78291	5.29919	960.428	31.8145	34.0981	181.241	0.933028	-8.9
b2153	0.436	3.54278	9.26509	1235.15	566.994	260.998	133.312	2.17241	-2.5
b2154	0.429	3.49453	2.05715	37.2324	58.5266	34.3702	18.099	1.70283	-8.6
b2155	0.491	3.69377	1.85888	881.121	7.93822	11.5538	474.006	0.687066	-9.8
b2156	0.559	3.34503	3.69064	4.93136	246.383	313.865	1.33618	0.784997	-6.3
b2157	0.359	3.5595	0.731963	8.21893	28.4149	43.901	11.2286	0.647248	-4.9
b2159	0.444	3.63466	1.64382	28.9956	113.484	66.9688	17.6392	1.69457	-10
b2160	0.378	3.67798	0.574874	13.0575	4.79977	33.3734	22.7136	0.14382	-2.8
b2168	0.488	3.6951	1.0944	63.248	40.1086	39.1671	57.7926	1.02404	-3.4
b2169	0.473	3.95698	1.24445	105.96	41.3736	36.0781	85.146	1.14678	-5.1
b2175	0.432	3.65764	12.2911	0.820977	562.335	830.376	0.0667945	0.677205	-7.1
b2176	0.369	3.37005	0.953008	9.60149	4.50868	11.6192	10.0749	0.388035	-4.4
b2180	0.296	3.61525	0.786734	3.47936	8.68036	23.2751	4.42253	0.372946	-3.8
b2183	0.454	3.60464	2.40997	139.836	306.613	200.202	58.0239	1.53152	-5.2
b2184	0.421	3.48905	0.552812	1.02496	11.2663	12.4997	1.85407	0.901324	-2.6
b2185	0.818	3.43696	34.9373	4246.44	40046.7	12768.8	121.545	3.1363	-3.5
b2186	0.441	3.62104	1.62099	106.813	239.209	154.865	65.8937	1.54463	-8.5
b2187	0.483	3.72102	3.26801	202.416	2924.78	1344.93	61.9387	2.17467	-1
b2188	0.422	3.38499	0.720023	3.10165	19.3088	111.274	4.30771	0.173525	-6.5
b2193	0.402	3.74349	1.87567	8.65585	240.482	162.074	4.61481	1.48378	-8.9
b2202	0.468	3.38756	0.841113	5.29885	11.3588	33.4778	6.29981	0.339293	-6.5
b2205	0.399	3.79206	0.722876	0.712132	3.38753	19.311	0.985138	0.175419	-9.8
b2207	0.453	3.88856	0.88598	1.03616	11.4226	34.0119	1.1695	0.335843	-11.4
b2209	0.466	3.45084	1.20457	19.2802	315.627	71.0367	16.0059	4.44315	-3.2
b2211	0.398	3.40111	0.643584	2.09229	32.3922	55.5135	3.25099	0.583502	-5.5
b2213	0.36	3.67767	1.02938	0.295255	2.34029	16.4655	0.286826	0.142133	-3.7
b2215	0.841	3.75817	28.9928	111.929	16902.8	7390.06	3.86056	2.28724	-3.9
b2216	0.38	3.56922	6.78368	23.4507	25.0804	65.1115	3.45693	0.385191	-3.1
b2217	0.48	3.55506	5.56597	737.244	753.22	349.115	132.456	2.15751	-2.7
b2218	0.355	3.53791	0.927443	12.8925	8.90227	27.9537	13.9011	0.318465	-1.2
b2220	0.359	3.49477	0.595584	11.1304	4.53484	3.86601	18.6882	1.173	-7.3
b2231	0.59	3.6699	3.40934	412.659	452.985	578.003	121.038	0.783707	-4.4
b2232	0.432	3.56418	4.57721	206.368	289.443	111.234	45.0859	2.60211	-4.7
b2234	0.582	3.52724	2.82672	494.817	586.45	453.602	175.05	1.29287	-6.2
b2235	0.578	3.40817	3.03997	158.208	456.604	439.241	52.0427	1.03953	-2.9
b2237	0.448	3.31401	1.51949	11.3423	54.6011	39.553	7.46458	1.38045	-2.4
b2239	0.444	3.43876	3.04886	426.915	7.50934	27.26	140.025	0.275471	-4.8
b2240	0.459	3.26442	6.58334	80.3507	5.43603	7.44728	12.2052	0.729934	-6.1
b2251	0.354	3.40654	0.513983	2.95677	34.7579	22.7658	5.75265	1.52676	-3.3
b2260	0.364	3.55335	0.926541	1.99648	21.9148	65.6496	2.15477	0.333815	-9.5
b2261	0.399	3.62142	2.72188	6.73512	70.6924	125.255	2.47443	0.564386	-8.1
b2262	0.661	3.5969	2.40654	146.601	445.824	199.617	60.9178	2.2334	-3.4
b2264	0.393	3.61921	0.877835	9.725	15.6802	42.1067	11.0784	0.372392	-8
b2266	0.391	3.7196	9.97291	704.421	206.229	90.2881	70.6334	2.28412	-3.8
b2267	0.37	3.50074	2.15182	51.4183	82.0206	40.8364	23.8953	2.00851	-4.2
b2276	0.483	3.4209	5.18644	11.6811	257.885	414.259	2.25223	0.622522	0
b2278	0.527	3.37774	6.49881	2.41876	154.261	457.531	0.372185	0.33716	-1.5
b2279	0.397	3.47782	5.64643	46.8491	346.655	1012.14	8.29712	0.342498	-7.4
b2281	0.559	3.38766	7.34836	69.2232	343.25	567.354	9.42023	0.605001	-5
b2282	0.513	3.22631	7.43527	24.5969	195.35	545.251	3.30814	0.358274	-6.8
b2284	0.54	3.56268	9.37453	306.785	256.649	490.563	32.7254	0.523171	-0.7
b2285	0.516	3.57839	15.3723	117.795	623.546	734.225	7.6628	0.849258	-2.4
b2286	0.573	3.3897	10.5657	118.003	290.485	478.964	11.1685	0.606485	-4
b2287	0.535	3.45321	9.86423	138.388	578.127	713.775	14.0293	0.809957	-5.2
b2291	0.401	3.46348	0.97429	42.6915	80.9013	38.1446	43.8181	2.12091	-0.5
b2296	0.702	3.68885	7.27529	861.417	3485.07	1695.03	118.403	2.05606	-3.4
b2297	0.72	3.76132	1.82012	581.301	1174.92	918.862	319.375	1.27867	-2.9
b2301	0.359	3.45614	0.662143	43.2842	10.1089	10.4715	65.3698	0.965374	-4.7
b2303	0.456	3.41626	4.33467	130.27	918.753	503.191	30.0531	1.82585	-4.8
b2306	0.363	3.59474	2.44902	3.09405	33.2475	29.6665	1.26338	1.12071	-2.5
b2308	0.384	3.42347	2.41635	0.405026	13.6803	38.8614	0.167619	0.352028	-8
b2309	0.471	3.65223	12.9886	1593.93	204.796	93.3127	122.717	2.19473	-3.7
b2310	0.429	3.74927	4.69084	534.845	54.2905	47.12	114.019	1.15217	-4.8
b2311	0.363	3.62035	0.803004	38.678	37.2364	71.3788	48.1666	0.521672	-9.2
b2312	0.513	3.61238	3.23883	263.977	121.335	118.719	81.5039	1.02203	-11.5
b2313	0.35	3.32927	8.10956	10.6453	77.8251	302.873	1.31269	0.256957	-6.4
b2315	0.418	3.7384	2.81401	58.5888	154.721	157.099	20.8204	0.984863	-3.1
b2316	0.526	3.58644	6.00452	794.895	1011.57	831.626	132.383	1.21638	-4
b2317	0.39	3.22991	1.96039	13.5687	106.7	173.736	6.92142	0.614149	-1.7
b2318	0.402	3.5287	3.1959	10.423	111.721	208.619	3.26137	0.535529	-1.4
b2319	0.51	3.76066	2.41362	84.0816	240.781	183.377	34.8363	1.31304	-9.5
b2320	0.381	3.63628	1.58919	165.507	211.855	216.74	104.145	0.977459	-0.4
b2323	0.679	3.86754	10.6411	1776.8	1948.89	1223.13	166.976	1.59337	-6.6
b2328	0.397	3.59398	1.62444	1.71047	69.2879	116.216	1.05296	0.596197	-5.3
b2329	0.474	3.75064	3.96482	124.687	134.555	198.092	31.4482	0.679256	-4.6
b2344	0.518	3.71797	0.852856	10.087	681.744	474.663	11.8273	1.43627	-5.5
b2346	0.461	3.54013	3.47038	7.30102	402.169	420.469	2.10381	0.956478	-8.3
b2349	0.405	3.38363	0.635536	3.77682	27.9015	36.2775	5.94273	0.769113	-3.1
b2369	0.376	3.53783	2.59502	67.7984	74.0123	71.5934	26.1264	1.03379	-1
b2388	0.398	3.60645	1.90642	76.8464	112.41	50.2781	40.3092	2.23577	-6
b2393	0.588	3.39347	3.02078	31.7443	260.479	275.772	10.5086	0.944546	-8
b2400	0.641	3.51756	2.88753	735.404	1321.58	682.173	254.683	1.9373	-2.2
b2410	0.416	3.33335	1.05733	0.584757	49.6688	68.077	0.55305	0.729597	-3.1
b2411	0.472	3.68864	2.00251	41.0853	183.251	142.125	20.5169	1.28937	-2.1
b2412	0.482	3.63175	1.3231	34.2405	224.373	429.938	25.8791	0.521871	-7.5
b2413	0.389	3.0554	0.798303	30.2968	102.792	76.1653	37.9515	1.34959	-5
b2414	0.494	3.75002	35.3569	4105.78	289.471	154.456	116.124	1.87414	-3.5
b2415	0.699	3.78232	20.2231	2076.86	17249.8	5727.73	102.698	3.01162	-3.9
b2416	0.571	3.6307	23.013	1228.04	1378.59	1394.36	53.3629	0.988692	-1.9
b2417	0.683	3.62981	12.5368	4167.95	4907.5	2691.05	332.457	1.82364	-5.5
b2418	0.359	3.65871	1.40173	99.8562	157.312	75.3337	71.2379	2.0882	-4.7
b2421	0.393	3.77424	4.0246	183.311	59.3187	38.9358	45.5476	1.5235	-4.6
b2422	0.481	3.56205	3.36245	3.80314	4.08309	4.0133	1.13106	1.01739	-2.6
b2425	0.547	3.58942	6.61064	206.234	2.84602	3.95156	31.1972	0.720227	-2.6
b2427	0.342	3.71306	0.61893	0.665273	6.8565	7.17908	1.07488	0.955066	-2.7
b2428	0.415	3.89528	0.978459	21.4544	35.4398	19.6384	21.9267	1.80462	-2.2
b2435	0.381	3.69604	1.29159	1.23485	78.5464	108.542	0.956069	0.72365	-3.1
b2464	0.424	3.52352	7.22306	520.142	10.4722	10.9472	72.0113	0.956617	-5.3
b2465	0.442	3.63521	2.93333	296.738	6.35203	6.94985	101.161	0.91398	-4
b2471	0.467	3.39388	1.27582	70.5073	425.254	209.043	55.2644	2.03429	-5.6
b2472	0.38	3.63845	0.894796	31.645	146.174	136.953	35.3656	1.06733	-8
b2476	0.607	3.48124	10.4882	1930.08	382.264	147.091	184.025	2.59882	-5.3
b2478	0.43	3.7363	11.7109	570.497	512.954	562.638	48.7149	0.911695	-6
b2480	0.53	3.51114	9.87714	1157.07	1529.13	602.886	117.147	2.53635	-7.4
b2497	0.414	3.48816	4.35405	60.6105	178.542	144.392	13.9205	1.23651	-10.1
b2499	0.505	3.75328	6.6444	676.95	186.024	116.721	101.883	1.59374	-0.6
b2500	0.428	3.66209	5.60479	76.4324	102.258	138.133	13.637	0.740286	-9.7
b2501	0.427	3.35211	2.45598	39.5841	22.3408	59.304	16.1174	0.376716	-1.4
b2502	0.384	3.48727	1.37006	33.3303	40.657	51.2454	24.3275	0.793379	-2.5
b2507	0.651	3.5241	5.0439	1224.29	2032.29	1287.58	242.727	1.57838	-3.7
b2508	0.674	3.84104	10.1071	1721.13	2470.16	1161.11	170.29	2.12742	-4.5
b2514	0.51	3.65829	6.0947	432.677	402.032	464.459	70.9923	0.865593	-7.2
b2515	0.498	3.74054	3.6061	407.659	176.437	302.498	113.047	0.583267	-0.5
b2516	0.422	3.86133	4.40237	263.748	140.704	201.726	59.9105	0.697498	-1.5
b2517	0.537	3.56351	1.58157	110.836	403.502	331.42	70.0797	1.2175	-1.9
b2518	0.692	3.73093	17.672	2529.65	7125.23	2135.26	143.145	3.33694	-1.2
b2519	0.341	3.57357	1.1281	0.300035	1.84614	10.5266	0.265965	0.175378	-7.4
b2524	0.46	3.41811	3.5364	181.759	2401.64	2453.05	51.3965	0.979044	-8.4
b2525	0.578	3.75014	4.34682	396.416	1387.88	877.467	91.1967	1.58168	-1.9
b2526	0.497	3.89243	4.65546	41.2287	214.784	386.379	8.85598	0.555889	-6
b2527	0.428	3.44157	1.97967	26.5723	212.986	499.032	13.4226	0.426798	-4.2
b2528	0.491	3.74808	7.72078	13.6618	1489.74	2135.09	1.76948	0.697739	-9.2
b2533	0.681	3.68808	1.4188	382.305	1395.41	683.375	269.456	2.04194	-10.7
b2551	0.725	3.66445	14.9079	7872.73	1377.1	572.635	528.09	2.40484	-3.7
b2552	0.523	3.58159	0.891	15.5514	102.251	40.8137	17.4538	2.50532	-2.1
b2553	0.491	3.5019	2.18274	334.299	1220.16	551.899	153.155	2.21085	-4.2
b2554	0.402	3.64598	1.61857	9.19849	12.7297	33.6536	5.6831	0.378259	-4
b2555	0.383	3.54529	1.24513	0.447028	16.6048	49.106	0.359023	0.338142	-4.3
b2559	0.384	3.56046	0.801778	10.0433	113.266	149.087	12.5263	0.759735	-3.9
b2563	0.361	3.52934	2.36092	33.2623	76.4748	133.431	14.0887	0.573139	-6.3
b2564	0.524	3.74035	2.70991	245.53	233.984	115.076	90.6045	2.03329	-6.2
b2565	0.391	3.45079	0.993751	0.520791	11.9799	143.078	0.524066	0.0837297	-12.4
b2566	0.53	3.50801	1.14997	44.4481	309.859	428.707	38.6514	0.722776	-4.8
b2567	0.406	3.61282	3.26067	141.323	445.553	458.245	43.3417	0.972305	-5.9
b2568	0.461	3.48521	1.90707	92.7822	157.451	411.366	48.6517	0.382752	-9.8
b2569	0.549	3.60254	2.93557	224.396	544.769	453.824	76.4405	1.2004	-3.6
b2571	0.36	3.55844	2.17287	35.3171	53.1004	154.361	16.2537	0.344002	-6
b2573	0.342	3.56011	5.28074	53.01	87.5772	235.227	10.0384	0.372308	-7.8
b2574	0.365	3.59837	1.73965	8.79014	222.941	176.371	5.05283	1.26404	-4.5
b2576	0.492	3.59679	1.79838	166.889	224.679	172.851	92.7998	1.29985	-1.3
b2579	0.759	3.63191	1.95525	4400.86	1272.88	442.373	2250.79	2.87739	-1.3
b2580	0.369	3.49767	2.06488	35.214	133.217	80.0018	17.0538	1.66518	-5.6
b2581	0.53	3.82024	1.40926	291.182	467.387	275.06	206.621	1.69922	-0.4
b2582	0.406	3.55622	1.20123	34.7671	308.006	157.791	28.943	1.95199	-2.7
b2584	0.344	3.62561	1.44105	29.4349	2.13263	13.7791	20.426	0.154773	-8.5
b2587	0.302	3.42841	11.2988	17.5317	478.899	662.744	1.55164	0.722601	-5.6
b2592	0.486	3.67297	2.41998	1570.08	300.004	236.237	648.8	1.26993	-6.6
b2594	0.467	3.48147	3.20376	45.4299	270.501	166.383	14.1802	1.62577	-5.9
b2597	0.475	3.57546	9.33157	1032.22	765.236	436.982	110.616	1.75119	-1.6
b2599	0.389	3.58233	2.34832	181.566	183.944	116.684	77.3174	1.57643	-4.8
b2600	0.41	3.50467	2.32886	134.98	70.7405	85.9157	57.9599	0.823371	-6.1
b2601	0.457	3.76714	6.3099	340.304	38.5529	69.0132	53.9318	0.55863	-3.2
b2605	0.304	3.75752	0.918768	2.19839	46.8324	65.7221	2.39276	0.712583	-3.6
b2606	0.719	3.52556	13.488	3859.33	35546.1	15321.2	286.131	2.32006	-0.7
b2607	0.352	3.59792	33.2479	19.0448	220.598	8975.27	0.57281	0.0245784	-6.4
b2609	0.732	3.61496	23.853	6611.16	56556.8	25169.3	277.162	2.24705	-6.3
b2610	0.528	3.60349	3.13853	124.678	431.31	367.443	39.7251	1.17382	-5.9
b2614	0.585	3.72414	5.70384	1431.48	3159.16	1279.31	250.967	2.46943	-4.4
b2615	0.378	3.53498	0.85358	16.9271	24.5665	40.007	19.8308	0.614055	-4.6
b2619	0.348	3.3984	1.52672	6.78182	461.523	390	4.44209	1.18339	-2
b2620	0.455	3.47705	3.1956	71.7387	775.569	248.647	22.4492	3.11916	-2
b2622	0.37	3.51296	0.769534	0.284508	29.4267	39.831	0.369714	0.73879	-5
b2630	0.32	3.48021	2.91079	22.6465	64.598	95.105	7.78019	0.679228	-5.8
b2661	0.49	3.73646	2.68432	102.816	5.82786	4.01792	38.3023	1.45047	-2.9
b2662	0.453	3.70107	2.59141	67.4121	5.70839	4.91957	26.0137	1.16034	-4
b2665	0.437	3.78266	2.73427	454.873	78.4034	60.2435	166.36	1.30144	-7.2
b2669	0.587	3.56818	9.5023	1120.05	5134.81	1600.08	117.872	3.2091	-4
b2673	0.49	3.55302	2.85951	71.9856	267.311	141.196	25.1741	1.89318	-5.5
b2674	0.368	3.60275	1.64343	0.613069	12.6867	53.2989	0.373042	0.23803	-5.9
b2676	0.399	3.42612	0.546788	136.742	9.39134	13.5694	250.082	0.692097	-2.7
b2677	0.318	3.63724	2.64335	37.7564	8.84579	18.693	14.2836	0.473213	-1.1
b2679	0.52	3.63751	5.09331	245.705	18.4456	18.7767	48.2408	0.982368	-5.3
b2684	0.412	3.48175	6.34566	377.479	2032.75	815.413	59.4862	2.49291	-4.2
b2685	0.487	3.68567	1.01258	15.9661	80.6117	111.143	15.7678	0.725297	-7.9
b2687	0.526	3.51069	4.79196	1624.84	1473.59	627.581	339.076	2.34805	-2.3
b2688	0.479	3.52289	8.52014	131.68	126.931	228.31	15.4552	0.555957	-11.2
b2690	0.365	3.58706	0.566125	33.0323	80.5404	143.247	58.348	0.562248	-9.3
b2696	0.497	3.63434	10.1796	774.198	15468.8	6385.91	76.0539	2.42233	-8.4
b2697	0.572	3.73222	12.2914	626.077	775.04	693.519	50.9362	1.11755	-7
b2699	0.653	3.76129	5.10947	1375.88	1131.1	481.322	269.279	2.34999	-6.8
b2700	0.419	3.87034	1.60195	46.4523	133.458	116.504	28.9973	1.14553	-6.4
b2701	0.459	3.52906	1.80878	4.27845	97.8569	56.2168	2.36538	1.74071	-3
b2707	0.396	3.64535	1.00932	0.324925	27.2486	37.4945	0.321925	0.726734	-5.5
b2712	0.405	3.65095	0.70361	0.607079	3.90423	7.09623	0.862805	0.550184	-6.4
b2714	0.355	3.64896	0.872184	1.01411	24.608	27.1411	1.16273	0.906668	-8.5
b2717	0.478	3.59883	0.901549	11.2153	31.6912	39.1181	12.44	0.810139	-6.2
b2727	0.531	3.71537	0.584159	4.124	18.6576	15.6269	7.05973	1.19394	-14
b2729	0.452	3.5635	1.07625	6.30204	8.80898	13.5752	5.85555	0.648902	-9.8
b2730	0.446	3.86136	0.944079	0.304402	8.16482	15.8754	0.322433	0.514307	-6.4
b2731	0.417	3.53104	0.717626	3.0324	3.04617	6.83148	4.2256	0.445903	-5.5
b2733	0.471	3.60194	1.01252	10.308	90.0837	86.3294	10.1805	1.04349	-1.6
b2735	0.32	3.75499	0.929686	70.0187	27.3	29.4219	75.3144	0.927881	-2.1
b2741	0.445	3.59784	12.7459	99.9922	264.866	389.676	7.84504	0.679707	-7.1
b2742	0.414	3.89208	36.9119	51.0489	142.026	330.5	1.38299	0.429731	-8.2
b2743	0.327	3.58388	3.06543	10.0798	88.3944	182.226	3.28824	0.48508	-6.2
b2744	0.366	3.85028	1.7633	19.0558	59.6837	226.952	10.8069	0.262979	-4.5
b2745	0.43	3.60504	3.10685	40.8922	115.031	243.974	13.1619	0.471492	-5
b2746	0.374	3.70156	1.9789	116.023	204.508	314.507	58.6301	0.650249	-3
b2747	0.349	3.74059	1.61798	4.92721	59.0525	223.173	3.04529	0.264603	-9.9
b2751	0.463	3.67971	8.49432	252.241	2.02051	5.82834	29.6953	0.34667	-1.6
b2752	0.525	3.36426	13.0045	362.06	1.28737	3.12704	27.8412	0.411688	-1.4
b2753	0.319	3.67803	0.904018	3.10258	11.884	22.1598	3.43199	0.536285	-5.3
b2762	0.466	3.45847	8.18153	96.8154	3.8478	5.01147	11.8334	0.767799	-2.1
b2763	0.502	3.54968	6.32299	445.861	4.58498	5.20064	70.5143	0.881618	-5.6
b2764	0.465	3.65791	10.7133	395.855	3.39834	3.62945	36.9497	0.936323	-7.2
b2765	0.421	3.3429	0.75045	34.7035	580.513	229.096	46.2436	2.53392	-2.8
b2777	0.396	3.54388	0.736462	28.8106	152.216	92.2343	39.1203	1.65032	-3.5
b2779	0.858	3.82763	20.7545	11218	5427.79	2586.24	540.509	2.09872	-2.2
b2780	0.565	3.59656	9.33863	638.611	1331.17	1060.73	68.3838	1.25495	-6.8
b2781	0.465	3.52747	2.0685	7.62343	68.7916	70.5718	3.68549	0.974773	-3.1
b2784	0.454	3.5763	1.45391	30.9868	32.4498	88.4844	21.3127	0.36673	-5.8
b2786	0.393	3.56762	0.66126	3.65393	12.198	31.6855	5.5257	0.384971	-4.2
b2793	0.341	3.44548	1.41677	17.6227	144.063	92.504	12.4387	1.55737	-3.7
b2794	0.44	3.51086	0.744428	28.831	169.238	118.418	38.7291	1.42915	-5.4
b2796	0.69	3.29805	1.12471	464.132	1481.17	1572.41	412.669	0.941974	-5.6
b2803	0.361	3.58573	0.981999	17.4876	2.26441	7.64278	17.8081	0.29628	-5.9
b2804	0.307	3.46181	1.55463	84.9926	94.5708	55.4711	54.6705	1.70487	-3.3
b2805	0.368	3.59596	1.25778	11.6886	18.2465	33.6457	9.29309	0.542313	-6.8
b2806	0.458	3.40412	0.975359	12.0432	215.892	200.364	12.3474	1.0775	-4.7
b2808	0.297	3.50925	0.835324	2.94667	32.452	62.3034	3.52758	0.52087	-0.9
b2811	0.344	3.69874	0.596498	14.5393	137.87	132.697	24.3744	1.03898	-11.5
b2812	0.43	3.75359	0.600722	25.1	193.813	183.493	41.7831	1.05624	-8.6
b2813	0.491	3.60132	1.48675	4.09775	102.093	151.512	2.75618	0.673824	-5.2
b2818	0.408	3.63833	3.32711	18.2168	3.38854	10.7822	5.47525	0.314272	-3.6
b2819	0.351	3.7031	0.648901	4.72071	10.4177	30.336	7.27493	0.343409	-7.7
b2820	0.405	3.541	1.12092	0.836718	8.49982	39.0671	0.746458	0.21757	-4.1
b2821	0.42	3.55797	1.75694	11.9121	19.4706	37.2364	6.78001	0.522892	-4.7
b2822	0.409	3.44703	0.73091	2.72209	10.7235	37.0114	3.72425	0.289736	-5.3
b2827	0.527	3.37536	4.36173	230.974	355.47	283.067	52.9547	1.25578	-3.3
b2828	0.459	3.19192	2.30856	2.81597	187.688	193.383	1.2198	0.970551	-5.7
b2829	0.368	3.5672	1.75777	16.8405	37.7036	119.195	9.58058	0.316317	-6.9
b2830	0.372	3.32625	4.01238	39.756	100.162	304.076	9.90833	0.329398	-6.5
b2836	0.406	3.42566	1.21602	1.09277	17.3118	37.304	0.898643	0.464075	-3.2
b2837	0.41	3.78417	0.921979	0.599855	27.3885	42.6123	0.650616	0.642736	-7.1
b2838	0.411	3.69046	1.47283	39.3797	139.317	103.861	26.7375	1.34138	-1.5
b2840	0.335	3.62503	0.70708	6.66736	31.9844	31.8515	9.42943	1.00417	-3.3
b2841	0.429	3.40039	0.566895	0.478624	2.6663	22.3946	0.84429	0.11906	-0.8
b2890	0.653	3.4957	2.32639	765.3	1487.68	894.117	328.965	1.66386	-6.8
b2891	0.552	3.71378	11.0247	570.864	1095.48	796.978	51.7803	1.37454	-3.7
b2892	0.39	3.6492	0.78382	32.1943	48.8186	119.691	41.0736	0.407874	-5
b2893	0.496	3.58104	2.6952	387.723	251.444	153.073	143.857	1.64264	-2.6
b2894	0.354	3.47401	3.80795	2.10281	23.7838	97.2522	0.552216	0.244558	-6.2
b2895	0.488	3.42723	1.49054	71.35	349.787	293.44	47.8686	1.19202	-2.7
b2897	0.501	3.28159	2.45003	73.743	951.454	512.834	30.0988	1.85529	-7.1
b2898	0.482	3.62791	2.19165	532.381	600.753	308.094	242.913	1.9499	-3.3
b2900	0.492	3.42005	2.73508	158.62	515.082	260.389	57.9946	1.97812	-0.5
b2901	0.543	3.3476	2.36201	163.937	293.101	151.231	69.4058	1.9381	-2.8
b2903	0.557	3.65398	1.41514	351.242	34.6282	32.0167	248.202	1.08157	-7.2
b2904	0.598	3.8928	11.1626	1520.45	464.983	136.145	136.21	3.41535	-2.7
b2905	0.493	3.60604	3.38916	428.538	50.5042	47.8144	126.444	1.05626	-1.3
b2906	0.406	3.62093	1.21757	45.9521	59.0681	81.4965	37.7409	0.724793	-10
b2907	0.38	3.76483	1.27676	12.6024	30.2941	142.871	9.87062	0.212038	-11
b2908	0.499	3.55385	3.08247	330.962	123.632	204.192	107.369	0.605467	-4.8
b2910	0.393	3.6492	3.3468	150.959	520.812	857.51	45.1055	0.607353	-7
b2913	0.493	3.69958	16.1449	2584.3	531.422	308.092	160.069	1.72488	-0.9
b2914	0.5	3.81651	4.93375	1242.57	1163.57	651.229	251.851	1.78673	-1.9
b2916	0.376	3.52413	0.628407	150.828	87.0417	52.4477	240.017	1.65959	-3.3
b2922	0.425	3.77438	2.89666	316.397	360.2	171.895	109.228	2.09547	-4.8
b2924	0.447	3.62953	3.694	153.95	503.618	407.804	41.6758	1.23495	-3
b2925	0.813	3.66104	6.63143	2869.96	2823.49	1382.83	432.782	2.04183	-2.2
b2926	0.762	3.77243	16.5751	8342.74	2622.21	1152.83	503.331	2.2746	-4.1
b2927	0.377	3.67131	3.0878	26.6819	69.5693	325.695	8.64106	0.213603	-8.9
b2937	0.588	3.62547	2.91793	296.053	1342.86	539.208	101.46	2.49042	-4.4
b2938	0.541	3.58409	2.53293	311.276	859.635	691.177	122.892	1.24373	-9.2
b2942	0.675	3.65868	6.30961	2620.05	2309.45	1348.58	415.248	1.71251	-2
b2947	0.519	3.48788	2.62934	130.471	312.642	195.882	49.6213	1.59607	-8.9
b2949	0.449	3.64077	1.21139	18.6398	97.2087	147.851	15.3871	0.657475	-7.8
b2951	0.436	3.67606	3.03584	200.197	125.293	130.295	65.9445	0.961606	-6.7
b2952	0.414	3.09438	2.32794	12.9587	219.599	237.464	5.5666	0.924768	-6.3
b2954	0.54	3.82815	1.73053	367.747	189.3	153.954	212.505	1.22959	-7.4
b2955	0.428	3.51925	0.614742	11.5257	33.2202	97.002	18.7489	0.342469	-4.2
b2958	0.48	3.71818	1.79646	189.898	144.837	132.91	105.707	1.08974	-9.8
b2960	0.491	3.4429	2.39571	122.548	570.718	431.612	51.1528	1.32229	-4.5
b2961	0.346	3.46805	2.4766	8.88006	53.0241	97.9126	3.58559	0.541545	-7.8
b2962	0.507	3.23334	4.35575	814.922	2373.16	936.224	187.091	2.53482	-4.6
b2976	0.481	3.62726	1.01342	135.04	19.897	14.4538	133.252	1.37659	-5.3
b2977	0.455	4.03828	4.84569	20.8953	33.5637	15.148	4.31215	2.21571	-6.3
b2980	0.353	3.57813	1.6278	6.21136	9.90159	20.5485	3.81581	0.481863	-4.6
b2988	0.506	3.45818	0.884069	121.896	110.97	75.4711	137.88	1.47036	-5.1
b2993	0.361	3.61407	1.07388	12.9569	21.563	91.1036	12.0655	0.236686	-4.5
b2996	0.501	3.66379	0.737939	4.57559	13.3988	24.3209	6.2005	0.550918	-5.8
b3002	0.404	3.2402	1.69637	25.6733	397.765	349.967	15.1342	1.13658	-4.6
b3005	0.461	3.51765	3.54245	261.489	167.419	304.817	73.8157	0.549244	-4.5
b3006	0.478	3.69825	5.09985	349.642	235.206	222.838	68.5594	1.0555	-11.7
b3008	0.385	3.62375	2.89604	193.056	62.0475	38.6076	66.6619	1.60713	-2.4
b3011	0.556	3.66494	1.02631	140.358	79.302	39.7896	136.76	1.99303	-0.6
b3017	0.386	3.60312	0.858134	1.42913	92.2058	142.132	1.66539	0.648731	-4.5
b3018	0.413	3.39585	1.59811	9.81648	97.5815	168.983	6.14256	0.577463	-0.6
b3024	0.54	3.81067	2.07172	580.079	492.167	117.141	279.999	4.20151	-0.8
b3028	0.546	3.40911	2.20447	150.866	394.8	143.441	68.4363	2.75235	0
b3029	0.574	3.50614	5.33584	437.474	1147.79	792.168	81.988	1.44892	-0.6
b3030	0.504	3.63593	1.06776	15.5765	222.092	216.813	14.588	1.02435	-3.1
b3032	0.434	3.52885	2.47702	5.52049	46.4894	232.905	2.22868	0.199606	-6.3
b3034	0.331	3.55267	1.54531	44.4978	99.3724	87.3778	28.7954	1.13727	-7.3
b3038	0.489	3.3248	2.32141	12.6379	113.695	187.298	5.44406	0.60703	-9.5
b3041	0.542	3.82033	2.09823	298.746	405.344	241.06	142.38	1.68151	-2.8
b3049	0.402	3.33446	3.40256	26.0246	143.015	141.23	7.64855	1.01264	-0.6
b3052	0.46	3.7778	1.4366	242.059	294.041	229.77	168.494	1.27972	-3.7
b3053	0.397	3.50134	2.89452	18.8469	19.2064	59.5576	6.51124	0.322484	-5.4
b3054	0.452	3.60209	1.84543	44.2637	103.274	92.1583	23.9855	1.12061	-0.6
b3055	0.462	3.6296	1.83722	154.777	87.8298	57.2774	84.2451	1.53341	-3
b3056	0.413	3.52701	1.46891	17.7056	27.5016	64.8161	12.0536	0.424302	-6.8
b3064	0.437	3.71733	1.58511	19.6834	221.935	145.648	12.4177	1.52377	-4.8
b3065	0.774	3.36987	18.1723	7889.31	101914	30056.2	434.14	3.3908	-3.5
b3066	0.341	3.56466	2.24461	2.27272	34.822	354.466	1.01253	0.0982379	-5
b3067	0.658	3.57554	3.00571	310.202	1041.06	768.768	103.204	1.35419	-3.4
b3068	0.345	3.59477	1.8532	134.828	77.7175	63.5543	72.7539	1.22285	-5.2
b3070	0.431	3.52593	1.51954	207.545	56.5223	25.7714	136.584	2.19322	-3.5
b3071	0.473	3.68214	0.58293	116.898	156.327	59.0552	200.536	2.64713	-3.7
b3072	0.391	3.75622	1.43744	36.8854	1.23145	7.69982	25.6604	0.159932	-0.4
b3075	0.435	3.59992	0.645672	1.04992	27.7771	29.6876	1.62608	0.935648	-1.3
b3087	0.425	3.58798	0.582886	23.0877	22.2433	22.6428	39.6092	0.982358	-5
b3089	0.47	3.61241	0.986473	109.736	181.934	212.274	111.24	0.857068	-6.5
b3092	0.677	3.44778	1.2045	73.5618	15.3118	11.3557	61.0724	1.34839	-1.7
b3093	0.571	3.37881	0.798418	0.501101	1.31443	6.59839	0.627618	0.199204	-8.2
b3098	0.456	3.86937	8.82915	1481.07	1471.68	420.544	167.748	3.49946	-3.6
b3099	0.357	3.39122	3.21848	13.803	89.2288	345.81	4.28867	0.258028	-4.6
b3105	0.362	3.56918	0.56602	34.1863	66.2553	79.3552	60.3977	0.834921	-6.8
b3129	0.394	3.6822	2.79839	17.8689	111.252	98.9563	6.38542	1.12426	-3
b3131	0.406	3.78025	2.7284	0.509767	76.5403	144.448	0.186837	0.529879	-8.4
b3146	0.414	3.68731	0.546927	52.8457	107.121	74.7739	96.6231	1.4326	-4.2
b3148	0.361	3.63379	1.93792	3.37704	12.738	134.045	1.74261	0.0950278	-9.8
b3149	0.376	3.82082	2.37785	53.2721	67.0113	173.505	22.4034	0.386222	-5.4
b3150	0.442	3.93986	2.33549	64.8046	191.389	145.892	27.7478	1.31185	-4.3
b3154	0.425	3.43156	0.718163	4.09896	18.1289	21.7527	5.70756	0.833407	-10.1
b3156	0.438	3.64145	1.24525	269.494	197.407	172.791	216.419	1.14247	-3.5
b3157	0.41	3.46989	2.6927	0.408145	170.568	217	0.151575	0.786026	-6.4
b3161	0.416	3.41735	0.830769	150.08	7.00394	19.407	180.651	0.360898	-1.4
b3163	0.343	3.51334	5.08191	9.58657	47.9218	1085.22	1.88641	0.0441584	-6.8
b3165	0.71	3.57233	7.0803	3853.41	44915.8	23160.9	544.244	1.9393	-2
b3166	0.495	3.61267	2.50446	6.72581	176.924	436.185	2.68553	0.405618	-10.6
b3167	0.626	3.51312	2.50166	583.031	1147.4	773.216	233.058	1.48393	-11.6
b3168	0.654	3.85058	5.20228	836.326	1203.44	1144.45	160.761	1.05154	-6.4
b3169	0.605	3.72992	13.2872	1125.11	1022.04	1017.33	84.6765	1.00464	-6.3
b3172	0.569	3.60147	5.07844	1315.1	130.044	63.9633	258.958	2.03311	-2.7
b3175	0.533	3.77962	7.96168	113.453	2891.7	10265.2	14.2499	0.281698	-2.2
b3176	0.516	3.76972	3.36325	529.91	608.765	399.87	157.559	1.52241	-5.4
b3178	0.6	3.6436	6.20949	455.626	434.38	914.477	73.3757	0.475003	-8.8
b3179	0.425	3.52356	6.7603	51.7869	246.302	529.384	7.66044	0.465261	-5.6
b3180	0.452	3.5483	10.9558	370.188	5005.88	2752.59	33.7891	1.81861	0
b3182	0.342	3.66929	0.769382	2.23862	43.4231	53.6745	2.90963	0.809008	-3.8
b3183	0.576	3.64964	1.40767	185.284	510.687	436.159	131.624	1.17087	-8.5
b3184	0.309	3.33637	1.45785	0.874183	25.8286	448.313	0.599639	0.0576129	-4.6
b3185	0.774	3.82596	10.8941	4380.71	54477.4	26825	402.117	2.03084	-3.3
b3186	0.708	3.53084	57.4624	1856.07	39193.6	22504	32.3007	1.74162	-6.9
b3187	0.478	3.73992	3.59302	26.7853	291.094	333.827	7.45482	0.871993	-5.4
b3189	0.519	3.75467	2.7624	281.548	505.867	448.937	101.922	1.12681	-8.7
b3192	0.566	3.44023	4.0578	264.973	710.355	425.51	65.2999	1.66942	-6.1
b3193	0.455	3.76231	4.27615	22.7855	325.994	354.255	5.32851	0.920225	-4.1
b3194	0.317	3.48731	1.29157	13.1372	115.293	253.314	10.1715	0.455137	-7.2
b3195	0.343	3.62705	1.73374	37.6703	134.043	224.11	21.7278	0.598114	-5.8
b3196	0.299	3.49859	1.46839	5.91863	8.19243	78.317	4.03068	0.104606	-4.4
b3197	0.409	3.66249	2.13462	242.766	87.0074	162.442	113.728	0.535619	-4.8
b3198	0.401	3.77122	3.33709	72.2214	142.544	220.627	21.642	0.646087	-11.7
b3199	0.347	3.53436	3.38291	14.4208	72.1346	237.506	4.26284	0.303718	-4.4
b3200	0.547	3.72393	3.03735	24.5895	253.843	322.575	8.09571	0.786927	0
b3201	0.479	3.64186	3.51184	163.735	190.233	245.471	46.6238	0.774971	-6.2
b3202	0.432	3.6198	9.84262	78.3338	44.1047	205.219	7.95863	0.214915	-6.4
b3203	0.465	3.55101	8.99892	1195.86	298.641	644.343	132.889	0.463481	-1.9
b3204	0.457	3.69488	5.82762	154.244	277.402	318.84	26.4677	0.870037	-2.4
b3205	0.422	3.47226	1.82759	53.2329	139	198.959	29.1274	0.698634	-10.5
b3206	0.451	3.74968	1.5364	91.7411	144.11	245.183	59.7118	0.587765	-1.6
b3212	0.523	3.6474	16.3235	694.576	89.7735	127.022	42.5506	0.706759	-7.6
b3213	0.58	3.65374	16.5547	702.889	127.617	137.245	42.4586	0.929845	-1.9
b3214	0.395	3.92977	0.699563	0.361031	58.6153	27.2731	0.516081	2.1492	-1.3
b3223	0.417	3.84597	1.24128	13.5102	12.222	11.2013	10.8841	1.09112	-1.5
b3228	0.445	3.72752	3.26505	98.9388	461.898	1281.06	30.3024	0.360559	-2.5
b3229	0.611	3.40704	6.11032	648.882	1594.92	1209.34	106.194	1.31884	-12
b3230	0.83	3.55086	21.508	3410.81	34629.8	22736.9	158.583	1.52306	-7.2
b3231	0.72	3.47953	42.5297	4267.98	20583.7	17341.8	100.353	1.18694	-0.9
b3232	0.344	3.42614	1.01811	17.2629	29.7333	36.3615	16.9558	0.817713	-2.2
b3234	0.384	3.94233	1.17585	131.668	53.0323	45.1223	111.977	1.1753	-4.5
b3235	0.424	3.83119	1.88962	0.835132	45.9139	77.5789	0.441958	0.591835	-3.3
b3236	0.619	3.88482	22.7879	9749.27	1073.89	561.948	427.826	1.91102	-9.4
b3237	0.455	3.65909	2.56276	28.3436	578.466	432.471	11.0598	1.33758	-6.1
b3244	0.486	3.84695	2.30624	129.917	166.142	138.605	56.333	1.19868	-6.4
b3248	0.413	3.76879	2.39192	16.7967	107.779	193.686	7.02226	0.556465	-2.4
b3250	0.459	3.77991	1.89284	3.58174	77.0941	354.17	1.89226	0.217676	-5.6
b3253	0.435	3.75315	1.55483	179.049	91.5871	42.2454	115.157	2.16798	-3.4
b3255	0.603	3.7245	12.3223	657.147	5232.27	2613.86	53.33	2.00174	-4.1
b3256	0.63	3.60787	4.85355	397.754	1356.24	1709.49	81.9511	0.793362	-6
b3259	0.54	3.69204	0.978472	355.9	452.298	213.302	363.731	2.12046	-5
b3261	0.603	3.53938	12.0736	1060.94	19141.4	6196.24	87.8727	3.0892	-3.5
b3281	0.337	3.66906	1.50503	15.3119	147.019	234.208	10.1738	0.627727	-6.3
b3282	0.321	3.65781	1.35017	39.8367	325.065	303.22	29.505	1.07204	-2.9
b3287	0.464	3.50378	6.36697	265.728	602.121	571.156	41.7354	1.05422	-1.9
b3288	0.425	3.66077	2.93055	258.544	304.43	371.216	88.2236	0.820088	-5.1
b3289	0.384	3.53502	1.4098	76.1607	141.446	140.184	54.0223	1.009	-3.1
b3290	0.41	3.65999	0.66433	8.47183	61.0853	121.184	12.7524	0.504068	-9.7
b3291	0.385	3.41272	5.01614	128.274	598.137	338.798	25.5722	1.76547	-5.2
b3292	0.311	3.56938	0.692659	16.1262	69.7644	56.1868	23.2815	1.24165	-6.3
b3293	0.321	3.60241	1.59681	0.895105	21.2045	69.6142	0.560558	0.3046	-12.5
b3294	0.631	3.61066	23.1175	4272.81	27986.5	26209.8	184.83	1.06779	-9.6
b3295	0.52	3.67281	42.5895	2981.46	5293.8	18946.3	70.0046	0.27941	-5
b3296	0.628	3.56059	39.9157	5187.41	21757.5	22932.7	129.959	0.948752	-8.9
b3297	0.657	3.80662	49.1185	2900.55	27095	29632.5	59.052	0.914368	-7.3
b3298	0.54	3.60895	47.5225	5733.15	23885.8	34101.3	120.641	0.700438	-4.7
b3299	0.548	3.42966	57.0259	863.268	247391	320792	15.1382	0.771186	-2.6
b3300	0.451	3.36267	38.8564	187.764	1083.81	16519.6	4.83225	0.0656075	-4
b3301	0.733	3.90614	46.1947	5111.63	21209.5	24571.3	110.654	0.863179	-8.3
b3302	0.632	3.50527	24.7617	3046.33	80143.9	107974	123.026	0.742255	-0.4
b3303	0.662	3.84446	32.6818	7657.29	17357.2	24396.5	234.298	0.711466	-6.1
b3304	0.671	3.80238	33.3869	6367.26	22764.4	28615.5	190.711	0.795528	-10.1
b3305	0.685	3.7835	38.4911	5012.15	17765.9	22090.8	130.216	0.804221	-8.5
b3306	0.674	3.63429	42.0955	3828.28	20313.5	25339.5	90.9427	0.801656	-9.5
b3307	0.621	3.52598	34.3012	4612.52	33149.4	35501.6	134.471	0.933744	-2.2
b3308	0.687	3.42797	57.9722	3489.09	15394.2	24232.3	60.1856	0.635277	-3.7
b3309	0.664	3.67068	47.2693	4456.03	23157.8	37152.9	94.269	0.623311	-9.4
b3310	0.576	3.58453	44.2985	8866.56	26705.6	34487.9	200.155	0.774345	-1.9
b3311	0.757	3.35904	22.9134	2179.26	41123.5	51664.3	95.1087	0.795975	-4.7
b3312	0.62	3.60821	15.9013	5980.03	76169.9	78299.2	376.071	0.972805	-4.5
b3313	0.68	3.40744	29.6234	3778.1	25920.3	21207.1	127.538	1.22225	-2.3
b3314	0.79	3.55945	35.3665	5755.02	13908.1	16750.7	162.725	0.830305	-3.7
b3315	0.643	3.62391	41.6807	7848.22	28497.4	32217	188.294	0.884547	-5.1
b3316	0.557	3.38499	44.5112	3094.58	39638.6	38984.5	69.5236	1.01678	-5.4
b3317	0.765	3.72671	30.1592	5658.44	15048.5	17178.8	187.619	0.875994	-5.3
b3318	0.706	3.56495	40.43	2091.66	25014	29995	51.7353	0.833939	-7.1
b3319	0.748	3.66985	38.0408	3469.93	17859.4	20707.6	91.216	0.862455	-10
b3320	0.76	3.82099	37.254	4460.34	16587.7	18324.5	119.728	0.905216	-5.4
b3321	0.655	3.54333	42.4494	3472.67	36967.3	35865.6	81.8072	1.03072	-3
b3322	0.337	3.46502	0.649118	4.81661	5.4769	17.41	7.42023	0.314583	-4.5
b3336	0.431	3.41842	4.20936	333.098	29.806	43.325	79.1326	0.687963	-2.3
b3339	0.833	3.60865	54.7768	13313.2	2120.86	1101.04	243.044	1.92624	-2.7
b3340	0.779	3.62959	53.945	4645.15	7605.3	13235.9	86.1089	0.574599	-2.4
b3341	0.598	3.62905	38.342	8660.15	21636.4	15505.8	225.866	1.39537	-4.2
b3342	0.705	3.66541	47.6036	5532.79	28420.8	21413	116.226	1.32727	-6.8
b3343	0.318	3.49111	1.04903	4.05836	96.8427	405.735	3.86869	0.238685	-1.8
b3344	0.354	3.56904	1.10056	5.68647	53.7738	217.389	5.1669	0.247362	-6.4
b3345	0.307	3.88414	1.5137	8.08922	79.1031	209.609	5.34401	0.377384	-7.6
b3347	0.62	3.77867	4.09294	746.362	1385.06	619.846	182.353	2.23451	-4.3
b3348	0.451	3.57893	1.47439	7.21518	1197.37	897.263	4.89369	1.33447	-5.3
b3349	0.726	4.00572	7.96164	1783.48	5521.84	2315.12	224.009	2.38512	-6
b3350	0.347	3.45814	1.44959	1.27842	3.64337	17.181	0.881922	0.212058	-6.8
b3351	0.354	3.42106	0.622473	0.526997	11.8818	38.7803	0.846619	0.306388	-10.2
b3352	0.482	3.62415	1.62868	19.0019	75.8284	100.499	11.6671	0.754519	-3
b3353	0.408	3.43227	1.74274	2.30328	27.0557	78.8285	1.32164	0.343222	-5.5
b3355	0.42	3.48145	1.52012	16.1158	22.9022	34.2709	10.6016	0.668269	-3.9
b3356	0.413	3.72044	3.12266	244.925	321.319	149.123	78.4347	2.15473	-2.9
b3357	0.571	3.48399	13.16	773.158	1384.85	942.019	58.7504	1.47009	-4.6
b3359	0.457	3.6542	4.7976	364.732	69.6189	64.5542	76.0239	1.07846	-1.6
b3361	0.425	3.45679	1.48537	1.05424	4.56423	8.69289	0.70975	0.525054	-7.9
b3363	0.554	3.6877	3.36872	721.945	600.958	285.619	214.308	2.10406	-9.5
b3368	0.424	3.68604	0.773141	12.416	44.2452	77.0156	16.0591	0.574496	-3.2
b3384	0.567	3.53873	1.7226	858.873	836.822	504.211	498.591	1.65967	-7.6
b3385	0.425	3.68658	5.15776	94.5866	162.057	290.156	18.3387	0.558516	-5.8
b3386	0.47	3.60185	2.96711	564.145	277.433	276.639	190.133	1.00287	-5
b3387	0.398	3.37435	2.97638	15.4459	44.8484	249.221	5.18948	0.179954	-5
b3388	0.484	4.01053	5.17589	61.1145	385.878	541.383	11.8075	0.712763	-1.5
b3389	0.362	3.70198	3.17706	228.606	85.7937	663.172	71.9554	0.129369	-9.8
b3397	0.366	3.49122	1.03977	72.9895	168.789	253.346	70.1978	0.666239	-2.7
b3400	0.421	3.47793	3.41696	29.4648	126.294	372.405	8.62311	0.339131	-4.8
b3403	0.622	3.59098	4.7514	628.28	648.92	338.858	132.231	1.91502	-5.5
b3404	0.385	3.5154	1.17593	0.816039	18.2126	73.8495	0.693951	0.246618	-10.4
b3405	0.528	3.48052	1.64829	269.339	291.62	199.885	163.405	1.45894	-3.2
b3408	0.446	3.47463	1.96193	278.382	132.031	127.776	141.892	1.0333	-6.8
b3409	0.493	3.50239	0.634544	306.893	30.13	42.8581	483.643	0.703017	-5.3
b3410	0.384	3.61919	1.03901	18.9072	49.4642	171.842	18.1973	0.287847	-6.2
b3412	0.348	3.48861	0.98905	23.5402	89.9325	63.4124	23.8008	1.41822	-9.9
b3414	0.546	3.69213	6.47657	1300.15	2146.98	715.025	200.747	3.00267	-3.5
b3416	0.41	3.48725	1.44526	35.5499	20.2841	33.032	24.5976	0.614075	-12.6
b3418	0.416	3.50541	1.19158	4.50554	32.5575	113.402	3.78115	0.287098	-5
b3423	0.458	3.64839	2.15085	6.15996	126.186	145.544	2.86397	0.866989	-0.8
b3425	0.503	3.5978	1.84152	35.6372	230.267	273.051	19.3521	0.843311	-4.7
b3426	0.476	3.50678	10.0722	754.539	12.6816	14.8756	74.9131	0.852508	-4
b3428	0.487	3.47608	1.77255	84.4197	16.3207	51.8478	47.626	0.31478	-2.4
b3429	0.382	3.53799	3.61505	300.909	17.5621	65.337	83.2378	0.268793	-5.6
b3430	0.489	3.52484	5.86275	240.436	25.4615	59.8498	41.0108	0.425424	-4
b3431	0.367	3.56395	4.18836	9.29115	4.85177	42.8516	2.21833	0.113223	-3.3
b3432	0.468	3.39326	6.42844	19.8957	11.0588	63.0046	3.09494	0.175524	-9.6
b3433	0.447	3.65174	11.0323	1791.96	763.418	417.771	162.428	1.82736	-5.1
b3440	0.46	3.49727	0.883444	64.18	108.891	52.0126	72.6475	2.09356	-5.8
b3447	0.434	3.77793	1.33775	15.517	3.13815	4.15693	11.5994	0.754921	-9.9
b3449	0.408	3.56026	1.49742	17.0454	68.2555	49.7246	11.3832	1.37267	-6.7
b3453	0.482	3.58005	1.16935	8.79444	5.80241	4.39855	7.52082	1.31917	-4
b3455	0.431	3.57889	6.1293	6.56466	27.5975	55.1571	1.07103	0.500344	-7.6
b3456	0.391	3.36935	4.40752	1.83315	18.953	55.1223	0.415913	0.343836	-6.1
b3458	0.483	3.77631	8.68275	540.988	93.4069	66.8894	62.3061	1.39644	-5.5
b3461	0.615	3.56349	1.95088	2.57987	389.261	475.8	1.32241	0.818119	-3.1
b3463	0.416	3.61008	2.85394	114.369	132.419	327.687	40.0742	0.404104	-7.4
b3464	0.509	3.75309	4.69696	190.486	210.822	217.492	40.5552	0.969332	-5.9
b3465	0.375	3.72954	1.05059	28.8863	113.233	72.178	27.4952	1.56881	-4
b3467	0.364	3.50612	1.11531	9.55822	82.6088	151.345	8.57002	0.545829	-3.2
b3469	0.405	3.83078	0.952866	30.158	30.6483	34.7405	31.6498	0.882205	-7.1
b3470	0.436	3.45842	1.41917	67.4759	829.652	532.743	47.546	1.55732	-1.4
b3481	0.452	3.72014	0.727686	21.7702	138.953	70.258	29.917	1.97775	-8.8
b3487	0.405	3.75726	2.07421	29.1281	45.0183	91.9674	14.043	0.489502	-8.6
b3493	0.463	3.54072	2.77722	50.4131	356.558	718.475	18.1523	0.49627	-6.3
b3495	0.593	3.56016	22.5469	1511.13	2099.82	734.193	67.0215	2.86004	-0.5
b3498	0.558	3.49601	1.01379	311.937	274.243	158.25	307.694	1.73298	-2.9
b3500	0.541	3.66774	3.92508	105.666	327.283	206.007	26.9206	1.5887	-8.8
b3503	0.471	3.52531	0.52222	21.2509	47.8462	17.5022	40.6933	2.73373	-3.5
b3510	0.609	3.72073	17.7022	5469.68	169.48	72.3465	308.983	2.34262	-2.9
b3511	0.335	3.22536	2.37319	299.621	12.1825	13.7673	126.253	0.884891	-3.7
b3519	0.464	3.41486	1.08654	0.544211	2.97334	13.0256	0.500868	0.228269	0
b3523	0.393	3.41318	3.11338	1.74026	15.1287	15.6983	0.558962	0.963716	-3.8
b3527	0.413	3.60967	1.18449	41.8072	69.683	84.5208	35.2955	0.824448	-2.2
b3528	0.443	3.49849	1.47692	4.66526	49.827	100.389	3.15877	0.496341	-2.3
b3536	0.36	3.50078	0.798125	3.26493	30.4533	79.3486	4.09075	0.383792	-4.8
b3540	0.467	3.54867	2.16624	31.7204	64.0976	84.353	14.643	0.759873	-2.7
b3541	0.45	3.6472	4.605	18.1686	54.7983	87.6835	3.94541	0.624956	-3.8
b3543	0.414	3.32041	2.47191	72.1628	39.8372	88.133	29.1931	0.452012	-5.4
b3544	0.595	3.48208	11.7984	1814.45	234.289	183.163	153.787	1.27913	-9.1
b3555	0.306	3.42738	1.71451	2.52763	26.7843	16.3636	1.47426	1.63682	-5.3
b3556	0.841	3.77026	4.90298	1747.92	21892.9	10404.5	356.502	2.10418	-6.4
b3559	0.627	3.58924	4.8918	738.732	1143.12	921.774	151.014	1.24013	-5.1
b3560	0.621	3.42137	4.94579	372.549	1495.85	1065.27	75.3265	1.4042	-5.9
b3565	0.498	3.51686	1.04017	0.213772	2.36937	11.435	0.205516	0.207204	-2
b3571	0.382	3.55737	0.56448	0.180346	1.48445	5.14894	0.31949	0.288301	-2.7
b3574	0.375	3.59531	0.69973	41.0376	30.3603	38.4882	58.6478	0.788821	0
b3581	0.411	3.81123	0.555531	7.09346	4.73159	1.14605	12.7688	4.12862	-2.7
b3590	0.435	3.60873	0.875952	27.8841	104.324	105.256	31.8329	0.991143	-7.4
b3591	0.339	3.71319	2.80253	12.6562	64.9282	89.275	4.51598	0.727282	-2.1
b3597	0.34	3.5572	0.550226	12.4084	1.22535	6.78697	22.5515	0.180544	-1.8
b3599	0.615	3.6218	1.83322	145.076	38.9085	57.9944	79.1375	0.6709	-7.4
b3600	0.547	3.74769	1.23686	246.727	91.1496	100.676	199.478	0.905377	-1.7
b3602	0.548	3.4942	1.61361	264.246	920.51	240.959	163.76	3.82019	-1.6
b3606	0.39	3.48107	0.842433	4.84918	142.429	105.448	5.75616	1.35071	-3.5
b3607	0.456	3.69478	3.6902	113.241	100.142	157.607	30.687	0.635391	-5.1
b3608	0.405	3.78579	6.01602	130.904	160.209	419.482	21.7592	0.381922	-3.9
b3609	0.63	3.60751	6.65706	2324.21	3397.97	1445.27	349.135	2.35111	-3.4
b3610	0.519	3.63621	13.0802	521.463	2999.93	2175.87	39.8665	1.37873	-1.8
b3611	0.506	3.60283	6.37244	407.718	1517.63	1212.4	63.9815	1.25175	-3.6
b3612	0.649	3.66928	2.18823	627.217	551.437	304.317	286.633	1.81204	-3.1
b3616	0.536	3.55313	1.21077	133.648	507.744	397.273	110.382	1.27807	-4.9
b3617	0.507	3.73484	1.90422	241.892	410.889	315.877	127.029	1.30079	-3.8
b3619	0.619	3.50537	5.93383	685.681	948.764	606.449	115.554	1.56446	-6.9
b3620	0.399	3.47791	3.32673	2.11518	85.2254	274.899	0.635814	0.310024	-9
b3622	0.182	3.277	1.36842	0.259393	60.1584	94.867	0.189556	0.634134	-1.4
b3623	0.233	3.20833	0.640305	1.18528	33.8025	61.7413	1.85111	0.547487	-4.9
b3625	0.331	3.26851	0.947	0.832141	57.8108	106.448	0.878713	0.543087	-3.9
b3626	0.279	3.29876	0.749659	4.80682	52.383	102.916	6.412	0.508985	-4.2
b3627	0.307	3.25353	0.906628	0.378782	26.0787	99.4367	0.417792	0.262264	-4.4
b3630	0.305	3.28252	0.872309	7.88981	32.5565	102.383	9.04474	0.317988	-8.4
b3631	0.321	3.49949	1.48542	1.28204	40.2121	96.0315	0.863085	0.418739	-2.7
b3632	0.313	3.44545	1.36457	0.159437	47.7475	113.308	0.116841	0.421396	-4
b3633	0.391	3.48954	2.17495	12.7462	58.9353	141.577	5.86045	0.416277	-2.1
b3634	0.42	3.46294	0.860393	28.2147	191.654	199.113	32.7929	0.962536	-2.9
b3635	0.359	3.48749	0.850093	3.29331	86.8188	102.279	3.87405	0.848841	-4.2
b3636	0.784	3.26088	36.3509	3928.32	137734	82070.4	108.067	1.67825	-5.9
b3637	0.688	3.47622	41.4931	5502.1	67147.7	33789.1	132.603	1.98726	-11
b3640	0.498	3.73249	3.2129	391.496	1157.3	735.217	121.851	1.5741	-1.4
b3642	0.443	3.56541	0.52371	5.08727	111.858	47.6083	9.71391	2.34954	-8.4
b3643	0.456	3.84727	1.31143	15.6875	725.582	394.216	11.9622	1.84057	-8.7
b3644	0.529	3.52757	1.87698	108.635	370.352	231.028	57.8777	1.60306	-7.3
b3648	0.454	3.53026	5.47649	143.014	558.174	688.164	26.1142	0.811106	-5.5
b3649	0.66	3.8193	8.50712	1979.78	9881.66	3519.11	232.72	2.808	-6.4
b3650	0.471	3.50795	3.40535	38.0994	42.5119	414.493	11.1881	0.102564	-5.3
b3651	0.478	3.62755	1.90234	23.9717	77.1338	247.72	12.6012	0.311375	-4.7
b3652	0.417	3.61345	0.583999	13.7792	12.2123	68.4104	23.5946	0.178515	-4.2
b3655	0.374	3.69572	0.698735	16.68	17.3382	45.0359	23.8717	0.384985	-5.4
b3661	0.322	3.71748	3.25651	64.2947	35.0239	33.3156	19.7434	1.05127	-2.2
b3670	0.497	3.43029	3.01756	18.5599	236.15	171.352	6.15062	1.37815	-2.3
b3671	0.451	3.67908	6.36922	211.072	113.25	82.5674	33.1394	1.37161	-6.3
b3687	0.574	3.54598	2.01551	298.989	502.913	423.943	148.344	1.18627	-0.9
b3697	0.492	3.56565	0.947361	160.669	204.598	112.096	169.596	1.8252	-9.3
b3701	0.514	3.61057	3.06468	100.803	191.532	305.801	32.892	0.626331	-3.7
b3702	0.419	3.58739	2.27891	33.0282	84.413	269.897	14.493	0.31276	-6.3
b3703	0.801	3.50059	13.6615	4075.74	248388	105235	298.338	2.36032	-4.1
b3704	0.304	3.42764	8.47888	62.6389	362.109	3546.98	7.38763	0.102089	-9.2
b3705	0.639	3.40686	1.80157	43.5465	821.418	1274.32	24.1714	0.644593	-4.6
b3706	0.414	3.77207	1.6949	188.792	107.518	134.954	111.388	0.796701	-6.2
b3713	0.475	3.63692	0.57024	328.129	106.106	67.1526	575.422	1.58007	-3.2
b3714	0.501	3.51226	2.18359	1.77085	311.708	381.128	0.81098	0.817856	-7.4
b3715	0.494	3.46305	0.811631	2.69804	23.9519	44.3017	3.32422	0.540652	-7.7
b3724	0.557	3.53753	1.05319	66.1168	152.35	186.065	62.7778	0.818797	0
b3725	0.584	3.48084	5.30397	272.902	215.905	179.227	51.4524	1.20464	-3.1
b3727	0.507	3.35863	0.934982	173.962	52.2015	118.903	186.06	0.439028	-9.4
b3728	0.653	3.72103	3.72402	218.542	107.919	150.6	58.6845	0.716599	-5.3
b3729	0.576	3.6654	3.5264	340.63	658.734	683.929	96.5943	0.963161	-9.7
b3730	0.529	3.78123	6.4104	89.9861	329.642	569.972	14.0375	0.578347	-4.9
b3731	0.565	3.69664	7.82132	822.414	2311.03	4969.66	105.15	0.465027	-6.3
b3732	0.7	3.67077	8.1589	5972.22	3309.18	3213.87	731.989	1.02966	-9
b3733	0.532	3.63114	15.7219	762.651	1158.05	3134.26	48.5089	0.369482	-2.8
b3734	0.714	3.75855	18.1932	2627.91	2913.85	3973.88	144.445	0.733251	-5.3
b3735	0.459	3.72589	34.1257	795.891	1355.61	5679.1	23.3223	0.238702	-3
b3736	0.55	3.68371	26.3658	1009.81	2921.38	6513.7	38.3001	0.448497	-5.6
b3737	0.678	3.44449	34.113	393.284	54942.4	20975	11.5288	2.61942	-5.5
b3738	0.496	3.21085	19.1529	7.41449	1248.87	2816.78	0.38712	0.443367	-7.2
b3740	0.417	3.45728	0.692044	23.1302	302.742	206.823	33.423	1.46377	-5.1
b3741	0.489	3.65372	1.38763	31.9465	211.14	303.779	23.0224	0.695044	-1.3
b3742	0.449	3.7667	4.78096	240.578	360.457	558.721	50.32	0.645147	-5
b3743	0.417	3.47786	0.555574	106.665	108.883	47.1716	191.99	2.30823	-4.9
b3744	0.499	3.63294	1.11063	717.536	572.107	341.479	646.064	1.67538	-0.6
b3749	0.453	3.61219	0.83734	3.85461	25.1941	75.8178	4.6034	0.332298	-4.5
b3750	0.4	3.62884	1.21349	3.29055	40.3228	88.6548	2.71163	0.45483	-8.5
b3751	0.539	3.92558	10.3204	493.781	199.029	178.532	47.8449	1.1148	-3.4
b3752	0.439	3.97144	1.13219	5.77977	93.3776	108.468	5.10494	0.860881	-7.7
b3753	0.409	3.6053	0.657013	1.38239	10.9414	30.2442	2.10405	0.36177	-12.1
b3764	0.49	3.47746	5.48518	1160.32	10186	6609.41	211.538	1.54113	-5
b3772	0.466	3.65495	2.02252	18.4725	33.2707	60.5418	9.13337	0.54955	-11
b3774	0.642	3.59573	24.4395	4181.44	85.3531	44.0316	171.093	1.93845	-5.2
b3775	0.544	3.48263	2.15666	155.85	2942.18	948.329	72.2644	3.10249	-5.2
b3780	0.469	3.56521	5.14206	179.142	337.673	366.776	34.8386	0.920652	-1
b3783	0.614	3.54339	5.52607	3340.96	1743.38	965.58	604.583	1.80552	-2.5
b3789	0.48	3.50179	1.70847	21.8838	65.5799	188.793	12.809	0.347364	-8.2
b3791	0.498	3.51139	0.770079	8.39939	103.089	131.429	10.9072	0.784371	-7.2
b3794	0.455	3.4752	0.649062	3.71472	77.2609	104.424	5.72321	0.739877	-2.8
b3802	0.461	3.54028	2.15975	105.336	83.4039	143.999	48.7722	0.579198	-4.2
b3803	0.466	3.86527	3.07579	103.737	104.805	153.214	33.7269	0.684046	-6.7
b3804	0.292	3.53014	3.7926	0.2619	19.4207	138.971	0.0690556	0.139746	-9.1
b3806	0.445	3.42998	1.01823	21.3164	35.1418	215.12	20.9348	0.163359	-7.1
b3807	0.622	3.56273	2.68954	62.2048	1210.38	441.495	23.1284	2.74156	-4.7
b3810	0.356	3.49444	1.29633	15.3247	74.8013	221.381	11.8216	0.337885	-2.4
b3811	0.408	3.54271	2.88349	8.47263	44.5668	131.438	2.93832	0.339072	-5.8
b3812	0.392	3.49545	1.26622	51.1715	89.9467	106.278	40.4128	0.846338	-10.4
b3813	0.464	3.56482	1.92349	100.2	52.0921	105.775	52.0929	0.492478	-1.4
b3816	0.522	3.39944	1.0703	121.725	186.033	270.394	113.73	0.688007	-4.1
b3821	0.448	3.42869	1.14751	14.141	146.601	130.47	12.3231	1.12364	-12.6
b3828	0.334	3.52782	1.16243	14.2596	31.4446	40.1904	12.267	0.782393	-5
b3829	0.498	3.53892	15.863	6138.81	49.5809	27.734	386.99	1.78773	-1.1
b3831	0.609	3.7331	2.25595	2135.38	337.638	143.169	946.552	2.35832	-5
b3832	0.426	3.62089	0.576446	7.84353	6.12002	19.3907	13.6067	0.315616	-5.3
b3835	0.372	3.28294	1.4942	1.53871	20.1257	101.994	1.02979	0.197323	-7.9
b3839	0.45	3.2525	1.9617	68.1931	136.874	390.144	34.7623	0.350829	-3.1
b3842	0.371	3.40254	0.560506	8.46227	94.2208	185.132	15.0976	0.508937	-4.8
b3843	0.429	3.49116	2.61222	58.1793	120.772	268.986	22.272	0.448991	-2
b3844	0.401	3.50989	3.92162	91.56	335.55	341.755	23.3475	0.981842	-3.2
b3846	0.543	3.59279	1.03057	6.59413	1.44933	3.7742	6.3985	0.384009	-6.7
b3847	0.559	3.44411	3.88718	407.471	256.841	179.365	104.824	1.43194	-0.7
b3850	0.42	3.33914	2.19799	7.43529	127.433	125.653	3.38276	1.01416	-2.8
b3856	0.297	3.5619	1.08197	2.78126	26.1206	42.8665	2.57057	0.609346	-8.1
b3857	0.36	3.55912	0.865368	7.37607	18.4057	40.7878	8.52362	0.451255	-9.1
b3858	0.501	3.40716	3.64643	503.853	1596.2	492.348	138.177	3.24201	-1.2
b3860	0.652	3.50203	4.21305	115.479	1616.19	676.178	27.4098	2.39019	-9.8
b3863	0.467	3.57467	1.54752	258.202	170.724	122.135	166.849	1.39783	-0.2
b3866	0.491	3.84787	1.90615	232.77	1128.34	378.837	122.115	2.97844	-0.2
b3869	0.367	3.65961	2.0695	33.8362	6.10751	37.8541	16.35	0.161344	-9.3
b3870	0.685	3.59127	6.98087	1714.62	232.384	131.721	245.617	1.76421	-8.1
b3886	0.343	3.23812	0.965273	0.375267	12.0222	50.2475	0.388768	0.23926	-4.3
b3887	0.362	3.75381	2.74184	57.6593	238.965	141.91	21.0294	1.68393	-3.3
b3888	0.37	3.50752	1.22371	34.2994	57.408	79.7467	28.029	0.71988	-5.8
b3891	0.492	3.54006	1.00086	43.4217	217.561	196.125	43.3843	1.1093	-6.2
b3892	0.456	3.06056	0.976725	4.68006	32.7028	168.96	4.79158	0.193553	-8
b3893	0.512	3.65889	0.865101	9.25033	23.3956	105.894	10.6928	0.220934	-2
b3894	0.522	3.57486	0.645591	22.2713	66.632	182.899	34.4975	0.364311	-11.8
b3911	0.462	3.53473	1.16596	0.739786	33.8882	113.414	0.634486	0.298801	-5.6
b3912	0.426	3.57103	4.44881	566.256	364.411	264.6	127.283	1.37721	-2
b3916	0.697	3.64828	5.30117	999.878	558.798	298.136	188.615	1.87431	-6.6
b3917	0.492	3.60235	1.45499	48.3617	1.1566	4.90402	33.2385	0.235846	-6.2
b3918	0.339	3.50307	0.587451	6.69197	64.7707	73.6068	11.3915	0.879955	-3.2
b3919	0.774	3.82189	8.4718	2582.1	1532.16	679.17	304.788	2.25593	-4
b3920	0.342	3.63996	0.707651	56.9766	27.043	42.2452	80.5151	0.640142	-4
b3922	0.371	3.70644	0.908105	58.9986	203.685	157.859	64.9689	1.2903	-5
b3923	0.369	3.34474	1.27876	148.83	118.704	136.19	116.386	0.871613	-4.1
b3924	0.334	3.5143	2.0066	52.3378	85.0567	73.1644	26.0829	1.16254	-5.7
b3925	0.522	3.80829	1.78174	7.23871	114.873	66.9491	4.06273	1.71583	-4.4
b3926	0.555	3.5642	12.5161	835.023	37.0808	21.8842	66.7158	1.69442	-0.9
b3927	0.419	3.51288	12.7054	69.7798	4.08454	13.3857	5.49215	0.305142	-2.1
b3928	0.575	3.55574	3.90903	2881.2	12917.1	3308.89	737.063	3.90376	-2.4
b3929	0.449	3.83	5.60718	375.931	571.464	655.772	67.0445	0.871437	-2
b3931	0.645	3.61343	3.30747	483.045	912.526	598.695	146.047	1.52419	-4.8
b3932	0.53	3.72033	5.72426	87.4801	966.571	680.029	15.2824	1.42137	-6.3
b3933	0.403	3.75863	2.31358	28.7453	103.894	212.998	12.4246	0.487772	-9.8
b3934	0.406	3.56442	1.70225	4.25382	32.8818	87.6068	2.49893	0.375334	-9.1
b3936	0.802	3.54392	19.9035	1611.07	88631.5	33967.6	80.9442	2.6093	-0.3
b3938	0.513	3.47751	4.50845	538.487	1744.3	808.033	119.439	2.1587	-7.8
b3939	0.414	3.76524	2.76965	101.693	20.7355	81.6534	36.717	0.253945	-5.3
b3940	0.473	3.72368	1.41467	94.3128	86.2705	99.2707	66.6679	0.869043	-8.7
b3941	0.476	3.55236	6.21457	238.731	23.0946	23.4359	38.4148	0.985438	-10.1
b3942	0.587	3.65106	2.86058	526.086	258.161	177.085	183.909	1.45784	-3.3
b3955	0.487	3.33553	2.27562	5.85657	153.849	162.619	2.57362	0.946066	-2.1
b3956	0.508	3.55899	6.06239	1177.8	207.144	150.837	194.28	1.3733	-5.1
b3957	0.381	3.56412	4.78832	114.631	37.0904	31.1326	23.9398	1.19137	0
b3958	0.413	3.66478	5.30928	32.8884	6.11149	17.9456	6.19451	0.340558	-6.5
b3960	0.482	3.70667	3.01201	293.796	34.6613	29.769	97.5413	1.16434	-8.1
b3961	0.467	3.48066	1.32878	211.921	216.704	178.036	159.485	1.2172	-4.4
b3963	0.367	3.57784	2.92052	39.663	100.169	234.435	13.5808	0.427279	-5.8
b3965	0.459	3.46445	1.74633	42.1458	202.614	244.722	24.134	0.827934	-2.3
b3966	0.391	3.66831	0.724264	15.6533	222.064	175.642	21.6127	1.2643	-6.6
b3972	0.373	3.61023	1.6763	51.5076	106.668	162.534	30.727	0.656281	-5
b3973	0.34	3.58351	0.916385	18.0347	65.2861	105.553	19.6803	0.618515	-2.6
b3974	0.351	3.3867	1.28045	19.6279	116.073	115.567	15.3289	1.00437	-3.7
b3980	0.814	3.60682	53.1505	15497.5	1475.55	713.12	291.578	2.06914	-2.2
b3981	0.465	3.50636	8.09977	37.7584	2260.37	3078.31	4.66166	0.73429	-7.5
b3982	0.651	3.4969	8.39763	682.053	2716.59	2462.36	81.2197	1.10325	-7.6
b3983	0.754	3.76659	42.7409	4833.04	27583.3	19836.4	113.078	1.39054	-3.9
b3984	0.797	3.85382	38.6902	3867.16	17223.3	14252.4	99.9519	1.20846	-5.7
b3985	0.695	3.73125	40.7043	7731.64	19845.3	28872.3	189.946	0.687349	-5.3
b3986	0.865	4.02768	30.3077	14543.5	97750.8	32869.4	479.861	2.97391	-0.9
b3987	0.692	3.59782	12.1901	2600.77	1346.29	2036.42	213.351	0.661107	-3.5
b3988	0.738	3.645	2.62684	3754.95	1443.98	2249.11	1429.45	0.642023	-2.7
b3990	0.356	3.49039	4.38652	1.94055	1.35012	5.30239	0.44239	0.254625	-5.5
b3993	0.352	3.69503	4.72791	39.395	1.13275	5.62118	8.33243	0.201514	-2
b3994	0.459	3.55394	6.43045	38.7083	1.53791	6.28005	6.01952	0.244888	-6.1
b3995	0.378	3.44449	2.97346	20.6137	50.3925	147.452	6.93255	0.341757	-11.1
b3997	0.475	3.53815	2.26091	83.1768	231.604	181.597	36.7891	1.27537	-3.8
b3999	0.45	3.45023	1.49987	81.1602	256.159	191.324	54.1115	1.33887	-3.6
b4000	0.731	3.85232	27.311	6002.48	24790.2	8269.99	219.782	2.99761	-1.9
b4004	0.385	3.68251	0.817096	2.041	10.2436	35.0686	2.49788	0.292102	-4
b4005	0.551	3.73752	2.7975	503.468	108.926	83.2572	179.971	1.3083	-3.4
b4006	0.557	3.733	5.11603	903.722	184.489	102.4	176.645	1.80165	-3.1
b4013	0.401	3.40472	6.24876	198.442	34.1149	38.6069	31.757	0.88365	-11
b4014	0.468	3.50026	29.5533	809.95	57.1058	110.852	27.4064	0.515156	-1.2
b4015	0.552	3.65536	21.3989	3745.52	149.259	96.475	175.033	1.54713	0
b4016	0.415	3.30934	2.03431	0.188533	1.2272	24.5128	0.0926766	0.0500637	-4.2
b4019	0.49	3.63129	2.31146	36.9936	47.2083	54.2306	16.0044	0.870511	-9.7
b4020	0.367	3.54397	0.545443	1.47528	18.6123	26.3722	2.70473	0.705758	-1.9
b4021	0.498	3.66941	0.610861	58.928	30.5765	18.3671	96.4671	1.66474	-4.6
b4022	0.417	3.57244	0.715446	8.49777	62.1579	68.5397	11.8776	0.906888	-4.4
b4024	0.452	3.72553	2.77962	479.45	38.5301	63.5878	172.488	0.605935	-3.1
b4025	0.621	3.50453	5.50413	1279.54	863.108	444.958	232.469	1.93975	-6.2
b4032	0.463	3.35252	0.751973	1.41761	5.36735	6.83526	1.88519	0.785245	-2
b4034	0.598	3.55851	2.95858	447.791	66.478	31.7624	151.353	2.09298	-2.9
b4035	0.46	3.60052	1.17898	108.044	3.59752	4.17621	91.6422	0.861432	-8.9
b4036	0.636	3.59823	2.98129	17.5456	10.8478	9.32098	5.88524	1.16381	-3.9
b4037	0.423	3.85839	1.43298	105.014	14.5134	17.9943	73.2841	0.806556	-1.8
b4040	0.345	3.24771	1.22267	5.41218	138.925	136.693	4.42653	1.01633	-6.5
b4042	0.398	3.47539	2.79967	10.1963	359.661	211.696	3.64196	1.69895	-4
b4043	0.481	3.66186	2.98858	47.5841	385.082	368.474	15.922	1.04507	-5.3
b4044	0.347	3.45251	0.595967	7.99371	15.9999	48.9977	13.413	0.326543	-17.3
b4045	0.647	3.38901	0.772436	1346.62	147.967	383.153	1743.34	0.386183	-4.8
b4049	0.423	3.56627	1.05626	28.9537	159.262	108.272	27.4115	1.47094	-7.9
b4051	0.389	3.72742	2.32697	589.318	26.1109	24.5002	253.255	1.06574	-6.3
b4052	0.468	3.7107	3.21492	74.9908	70.1199	224.744	23.3259	0.311999	-3.6
b4054	0.374	3.61683	2.7886	285.891	149.228	93.3805	102.521	1.59806	-7.9
b4055	0.401	3.6238	0.606151	18.2579	33.135	22.4982	30.1211	1.47278	-6.6
b4056	0.345	3.51896	1.68233	70.0341	38.198	81.2605	41.6292	0.470068	-5.8
b4057	0.422	3.48935	1.29226	228.978	114.762	90.1	177.192	1.27371	-4.5
b4058	0.472	3.64545	0.791582	35.2575	54.3788	63.0243	44.5405	0.862824	-7.7
b4059	0.68	3.95747	3.59579	278.677	2373.32	770.575	77.501	3.07993	-8.5
b4064	0.484	3.66526	1.72779	69.0902	240.093	232.573	39.9876	1.03233	-6.9
b4065	0.403	3.3969	0.871959	0.667216	31.3688	48.4825	0.765192	0.647014	-2
b4069	0.501	3.58881	4.3407	74.1329	14.5137	10.2213	17.0786	1.41994	-1.2
b4070	0.529	3.54516	0.783346	9.33768	1.00091	2.98247	11.9202	0.335597	-2.1
b4077	0.452	3.42244	0.78304	6.65436	235.681	230.712	8.49811	1.02154	-5.2
b4088	0.457	3.76658	0.54016	11.6968	9.57831	7.98865	21.6544	1.19899	-3.6
b4090	0.317	3.74876	0.938403	402.716	17.1318	8.93182	429.151	1.91806	-5.5
b4092	0.392	3.56243	0.515605	5.36768	3.94405	15.1292	10.4104	0.260691	-11.2
b4108	0.682	3.59961	3.92522	436.571	1151.01	217.983	111.222	5.28029	-0.8
b4109	0.335	3.54798	5.97711	0.410767	2.73885	5.59037	0.0687232	0.489923	-5.6
b4111	0.428	3.38056	3.9087	102.092	47.9759	102.221	26.1193	0.469337	-1.7
b4112	0.334	3.54138	1.1625	0.734729	31.3007	55.8629	0.632024	0.560312	-6.7
b4113	0.388	3.53867	1.21511	69.5093	84.7141	81.8838	57.2041	1.03457	-3.5
b4126	0.433	3.47911	1.57998	7.9908	23.6691	28.3182	5.05754	0.835825	-8.4
b4127	0.361	3.39322	1.06821	98.6937	38.8725	31.0263	92.3917	1.25289	-2.6
b4129	0.508	3.48337	0.690417	435.707	157.848	91.6791	631.078	1.72174	-5.8
b4136	0.359	3.47663	1.21852	0.354836	43.1029	51.4207	0.291203	0.838239	-4.6
b4137	0.377	3.61515	2.74727	124.208	38.6135	112.76	45.2112	0.34244	-3.1
b4138	0.598	3.49701	1.81821	48.3879	178.797	245.91	26.613	0.727085	-10.1
b4142	0.598	3.81419	32.0649	7208.12	17311.7	6554.55	224.798	2.64117	-6.4
b4143	0.811	3.91491	10.2056	10660.6	5133.96	3341.89	1044.59	1.53624	-1.9
b4146	0.381	3.51411	0.918199	3.14105	84.2605	101.53	3.42089	0.829907	-1.6
b4147	0.743	3.64183	9.95086	391.215	5905.56	2875.01	39.3147	2.0541	-7.2
b4149	0.42	3.49519	1.49121	15.5287	5.20829	33.3051	10.4135	0.156381	-8.7
b4150	0.347	3.52323	0.552176	1.87755	58.5237	36.1276	3.40028	1.61992	-1.5
b4153	0.625	3.53947	1.30512	90.0597	48.7513	58.6756	69.0048	0.830862	-5.5
b4154	0.619	3.70333	1.94485	99.7317	39.0727	45.8182	51.2799	0.852777	-8.4
b4159	0.399	3.53005	0.668708	0.821468	12.7326	39.9549	1.22844	0.318674	-11.8
b4160	0.517	3.47969	2.43382	218.855	218.459	202.071	89.9223	1.0811	0
b4167	0.365	3.83692	1.53539	15.9754	9.70439	40.8681	10.4048	0.237456	-2.7
b4168	0.35	3.6316	1.01623	32.3518	167.943	141.926	31.835	1.18332	-6.8
b4169	0.377	3.82324	1.63381	2.35359	35.6707	101.251	1.44055	0.3523	-8.2
b4170	0.395	3.65848	1.03414	8.04081	15.4439	102.411	7.7754	0.150803	-9.8
b4171	0.322	3.59885	24.6715	6.15277	58.7557	664.706	0.249387	0.0883936	-6.6
b4172	0.515	3.84038	15.0838	2239.93	7275.79	3541.84	148.499	2.05424	-8.1
b4173	0.407	3.5899	8.9196	49.918	76.1666	384.17	5.59644	0.198263	-15.9
b4174	0.532	3.873	5.93703	217.648	426.726	534.325	36.6595	0.798627	-6.7
b4175	0.593	3.58771	4.175	217.055	437.599	578.578	51.9892	0.756335	-7.1
b4177	0.676	3.66416	5.07159	2503.45	1169.17	897.715	493.621	1.30239	-8
b4178	0.303	3.58633	1.08264	46.0782	80.4188	201.257	42.561	0.399583	-3.8
b4197	0.483	3.51822	0.620311	0.758962	2.85224	6.91772	1.22352	0.41231	-6.7
b4200	0.751	3.52574	28.7208	4732.07	31154.8	17374.4	164.761	1.79314	-4.9
b4202	0.739	3.26895	20.8312	5806.45	63332.2	26802.6	278.738	2.36291	-7.8
b4203	0.775	3.87324	7.13813	7434.82	22228.3	13793.8	1041.57	1.61148	-6.6
b4208	0.389	3.28873	2.7015	51.2342	139.565	154.005	18.9651	0.906238	-8.8
b4211	0.444	3.95753	0.524142	13.9401	22.535	8.53097	26.596	2.64155	-7.4
b4213	0.433	3.6479	0.624263	32.0503	44.3446	29.5802	51.341	1.49913	-6.9
b4214	0.485	3.60649	0.985996	446.094	110.823	79.8059	452.43	1.38865	-4.9
b4216	0.404	3.58247	1.04087	3.55308	49.0299	31.3835	3.41358	1.56228	-5.4
b4219	0.407	3.63082	1.65808	228.055	62.2902	48.2409	137.542	1.29123	-5
b4220	0.416	3.5505	0.558981	0.652774	19.8004	48.2426	1.16779	0.410434	-7.5
b4221	0.414	3.72954	1.79819	2.81603	11.5307	54.97	1.56603	0.209763	-5.6
b4222	0.343	3.51334	5.12218	39.7828	497.93	635.943	7.76677	0.782979	-4.8
b4226	0.728	3.47849	7.85546	2273.57	9466.22	3541.15	289.425	2.67321	-10.2
b4227	0.444	3.66925	0.937992	14.684	4.80413	7.47359	15.6548	0.642814	-5.3
b4232	0.541	3.57181	5.03692	323.79	601.379	427.395	64.2833	1.40708	-0.6
b4233	0.51	3.61968	1.69409	88.6955	265.136	245.792	52.3558	1.0787	-3.2
b4234	0.499	3.55817	1.88226	113.783	570.671	451.618	60.4501	1.26362	-5.5
b4235	0.433	3.79904	1.91924	99.7247	251.305	154.315	51.9604	1.62851	-3
b4238	0.571	3.57582	0.714735	16.723	22.569	22.5617	23.3974	1.00033	-6.9
b4242	0.402	3.49943	0.648556	15.6162	26.4761	56.0498	24.0784	0.472367	-4.2
b4244	0.459	3.59794	34.8028	2026.53	166.617	101.96	58.229	1.63414	-1.2
b4245	0.485	3.60302	38.773	3595.11	149.012	70.4685	92.7221	2.11459	-4.2
b4254	0.441	3.60032	4.67249	169.71	6.57623	4.41758	36.321	1.48865	-2.8
b4255	0.575	3.80142	7.76978	863.861	2018.89	762.036	111.182	2.64933	-5.5
b4258	0.681	3.47455	4.1647	455.249	757.348	544.369	109.311	1.39124	-0.2
b4259	0.433	3.56554	3.19807	31.1164	48.7262	412.87	9.72977	0.118018	-3.1
b4260	0.48	3.70332	3.82431	286.448	265.228	312.288	74.9019	0.849309	-5.2
b4261	0.393	3.45855	0.854775	8.5795	105.676	235.56	10.0371	0.448615	-6.6
b4263	0.36	3.69125	0.729966	19.3824	8.69513	12.1532	26.5525	0.71546	-2.5
b4264	0.355	3.50778	0.642436	3.68741	11.056	24.3649	5.73974	0.453769	-3.6
b4302	0.339	3.6466	0.660187	3.33034	16.3126	19.5913	5.04454	0.832646	-0.9
b4312	0.274	3.4083	0.579348	29.1417	59.0312	40.828	50.3008	1.44585	-1.7
b4314	0.458	4.26325	14.265	74.8465	2160.41	671.956	5.24685	3.21512	-4.1
b4322	0.702	3.48629	0.822621	33.1101	58.3103	29.5597	40.2495	1.97263	-7.1
b4323	0.583	3.63109	0.805294	18.9355	34.5975	24.8179	23.5137	1.39405	-7.9
b4328	0.461	3.82172	0.548317	50.8797	167.939	107.846	92.7926	1.55721	-10.9
b4336	0.358	3.48066	0.576867	14.1955	3.21911	7.82444	24.6079	0.411418	-3.2
b4348	0.303	3.58737	0.654993	4.00592	55.5275	70.8224	6.11597	0.784039	-7.6
b4349	0.544	3.6336	2.26432	67.4098	194.311	136.478	29.7705	1.42375	-4.6
b4350	0.472	3.51393	0.716352	25.9641	33.3274	57.6112	36.2449	0.578489	-0.8
b4351	0.378	3.70774	1.3368	14.4076	54.59	65.3288	10.7777	0.835619	-3.8
b4353	0.516	3.39791	2.01846	2.2361	298.764	564.271	1.10783	0.529469	-4
b4355	0.439	3.86459	5.42762	285.161	1.92893	7.07798	52.5388	0.272526	-1.8
b4361	0.497	3.52211	0.995588	2.32748	63.4951	87.1003	2.33779	0.728989	-6.5
b4362	0.399	3.6778	1.29071	15.2855	91.737	90.9587	11.8427	1.00856	-3.9
b4367	0.363	3.38562	2.85391	36.8149	37.1075	85.3202	12.8998	0.43492	-4.6
b4371	0.436	3.66457	0.814465	35.0894	235.419	159.18	43.0828	1.47895	-8.9
b4372	0.336	3.64376	3.26836	10.0948	55.077	381.134	3.08866	0.144508	-7
b4373	0.393	3.56965	3.25078	0.506771	117.606	221.333	0.155892	0.531351	-1.5
b4375	0.594	3.52968	1.85451	153.601	730.729	511.522	82.8257	1.42854	-8.8
b4376	0.547	4.04188	8.31308	1262.14	118.033	39.8139	151.826	2.96461	-1.3
b4377	0.341	3.49206	1.56523	12.4216	16.1283	28.699	7.93595	0.561979	-8.6
b4382	0.544	3.72677	1.4013	63.3227	35.4526	43.474	45.1885	0.815488	-3
b4383	0.661	3.67324	3.35556	872.261	218.2	208.278	259.945	1.04764	-6.4
b4384	0.712	3.61224	4.59806	937.471	1548.76	607.459	203.884	2.54956	-2.9
b4386	0.408	3.6025	0.6794	39.4962	52.2772	48.6688	58.1339	1.07414	-2
b4387	0.406	3.60142	1.56815	6.3032	15.1602	65.9527	4.0195	0.229865	-5.6
b4388	0.479	3.61344	2.18075	4.26996	91.8324	154.632	1.95802	0.593877	-4.7
b4389	0.413	3.74895	2.04354	6.85942	44.5202	103.912	3.35664	0.428443	-4.8
b4391	0.612	3.59507	3.11114	356.184	884.51	516.188	114.487	1.71354	-3.5

## Sheet: Yeast
Gene	CAI	AAS (mmol∙gDW-1h-1)	mRNA (molecules/cell)	Protein_abundance	fp (RPKM)	mRNA(RPKM)	TE	RD	mRNA fold energy (kcal/mol)
YAL001C	0.2	3.73229	1.89333	7.76569	8.459	33.068	4.1016	0.255806	-3.6
YAL003W	0.804	3.94289	25.55	2541.57	4712.02	1660.54	99.4742	2.83765	-1.8
YAL007C	0.32	3.73995	2.75667	155.908	135.314	282.568	56.5569	0.47887	-0.2
YAL008W	0.192	3.60391	1.66667	7.40892	39.0695	59.6235	4.44535	0.65527	-3.1
YAL010C	0.201	3.76795	1.12	1.46826	9.6025	37.3435	1.31094	0.25714	-4.8
YAL011W	0.236	3.67155	0.81	12.0644	6.592	16.3805	14.8943	0.40243	-5
YAL012W	0.478	4.01974	8.93667	1250.8	614.727	88.6215	139.963	6.93655	-0.8
YAL013W	0.158	3.83668	0.815	4.43254	16.2255	30.363	5.4387	0.534384	-3
YAL014C	0.146	3.85845	0.97	0.725356	21.478	45.252	0.74779	0.474631	-8.5
YAL015C	0.187	3.62432	0.92	1.11459	7.615	54.5425	1.21151	0.139616	-6.6
YAL016W	0.257	3.76494	3.12	201.504	111.154	158.351	64.5845	0.701945	-9.8
YAL017W	0.197	3.81821	1.35667	8.92674	8.917	16.274	6.57991	0.547929	-3.4
YAL019W	0.241	3.85294	0.945	24.2911	25.6685	30.983	25.7049	0.82847	-7.5
YAL020C	0.102	4.09465	0.65	0.699818	7.334	47.531	1.07664	0.154299	-3.1
YAL021C	0.202	3.80312	1.39	42.1152	47.0035	24.511	30.2987	1.91765	-5.3
YAL022C	0.185	3.65868	0.906667	6.23949	24.2575	95.7065	6.88179	0.253457	-7.4
YAL023C	0.331	3.59307	2.22	67.4233	123.183	69.3095	30.3708	1.77729	-3.8
YAL024C	0.196	3.84423	1.09	0.499213	3.627	8.957	0.457993	0.404935	-0.6
YAL025C	0.312	3.79386	1.62333	30.7681	129.75	252.459	18.9536	0.513946	-5
YAL026C	0.283	3.73901	1.37	34.7501	14.9075	27.875	25.3651	0.534798	-0.6
YAL027W	0.176	3.6522	0.92	1.85328	14.4615	98.9175	2.01444	0.146198	-4.3
YAL029C	0.229	3.62706	1.52667	36.0036	13.405	31.282	23.5832	0.428521	-4.1
YAL030W	0.236	3.86854	1.69	14.002	87.999	42.13	8.28518	2.08875	-3.5
YAL031C	0.188	3.68226	0.97	7.96072	6.9705	23.348	8.20693	0.298548	-3.4
YAL032C	0.208	3.95894	0.58	9.53406	19.2825	39.7255	16.438	0.485394	-0.8
YAL033W	0.156	3.83482	1.69	65.7477	63.4295	208.35	38.904	0.304437	-3.8
YAL034W-A	0.187	3.67044	1.41	18.2515	12.2635	37.182	12.9444	0.329824	-3
YAL035W	0.443	3.80127	5.37	583.975	360.64	148.428	108.748	2.42974	-0.1
YAL036C	0.291	3.86182	3.17333	169.016	142.371	211.117	53.2612	0.674372	-0.4
YAL038W	0.899	3.95903	74.3633	12225.2	8969.89	1862.74	164.398	4.81543	-3.6
YAL039C	0.175	3.89775	1.63	11.1847	20.814	47.6405	6.86176	0.436897	-3.7
YAL040C	0.279	3.79237	1.35333	0.56484	6.5435	16.777	0.41737	0.390028	-3.2
YAL041W	0.198	3.79412	1.54	26.1425	19.637	45.8475	16.9757	0.428311	-8.7
YAL042W	0.181	3.94656	3.205	49.1963	97.0205	367.926	15.3499	0.263696	-9.5
YAL043C	0.195	3.73768	1.08	24.6976	21.81	27.6215	22.8681	0.789602	-7.5
YAL044C	0.23	3.96484	5.06667	582.859	407.993	972.055	115.038	0.419723	-0.6
YAL046C	0.176	3.70803	2.055	3.73616	73.648	86.0475	1.81808	0.855899	-4.2
YAL047C	0.222	3.75208	1.67	3.79182	11.237	20.172	2.27055	0.557059	-10.1
YAL048C	0.216	3.65417	0.685	0.556874	5.655	15.169	0.812954	0.3728	-7
YAL049C	0.247	3.79707	2.00667	28.1676	74.369	122.829	14.037	0.60547	-4.3
YAL051W	0.228	3.73203	1.325	3.38075	9.132	17.3895	2.55151	0.525144	-3.3
YAL053W	0.247	3.71908	2.035	9.37637	31.0475	48.254	4.60755	0.643418	-5.8
YAL055W	0.155	3.93235	0.866667	6.56537	18.208	31.056	7.57543	0.586296	0
YAL056W	0.191	3.84879	1.16667	0.16452	4.823	62.7935	0.141017	0.0768073	-10.3
YAL058W	0.189	3.72725	1.825	3.0897	10.4955	41.8445	1.69299	0.250821	-4.5
YAL059W	0.247	3.85225	2	34.6948	83.98	249.172	17.3474	0.337036	-6.6
YAL060W	0.305	3.85361	1.31333	222.815	48.206	126.441	169.656	0.381253	-3.2
YAR002C-A	0.413	3.6955	5.51	185.784	192.001	399.582	33.7175	0.480504	-6.4
YAR002W	0.215	4.05451	1.21333	40.2854	55.41	78.2075	33.2023	0.7085	-3.8
YAR003W	0.214	3.75945	1.48	0.98617	13.279	87.9895	0.666331	0.150916	-5.2
YAR007C	0.296	3.89674	1.365	88.8211	78.8605	69.058	65.0704	1.14195	-5.9
YAR008W	0.194	3.70544	2.4	1.25602	10.099	102.32	0.523342	0.0986997	-1.9
YAR014C	0.187	4.19249	0.95	38.3679	26.321	65.8795	40.3873	0.399532	-6.6
YAR015W	0.324	3.70105	4.93667	458.126	317.271	543.286	92.8006	0.583984	-2.1
YAR018C	0.208	3.57348	0.805	0.765102	15.3055	23.3055	0.950437	0.656733	-3.6
YAR019C	0.213	3.67333	0.695	6.83833	1.827	7.8065	9.83933	0.234036	-4.2
YAR027W	0.203	3.49118	2.15	3.06415	51.5015	183.7	1.42519	0.280357	-5.9
YAR028W	0.188	3.648	0.52	14.7859	22.8155	93.647	28.4343	0.243633	-1.4
YAR042W	0.245	3.8587	0.59	5.34487	11.0645	14.722	9.05909	0.751562	-5.4
YBL002W	0.633	3.91951	10.55	2177.45	1627.41	1166.22	206.394	1.39546	-0.7
YBL004W	0.226	3.58856	2.17	43.7377	28.441	27.8975	20.1556	1.01948	-2
YBL006C	0.096	4.0056	2.30333	8.51229	59.6515	328.289	3.69564	0.181704	-6.7
YBL007C	0.278	4.06621	2.06	159.776	109.746	31.891	77.5612	3.44128	-7
YBL008W	0.202	3.84942	0.763333	1.87309	9.9685	29.205	2.45384	0.341329	-8.1
YBL014C	0.191	3.80993	0.81	0.629707	2.032	32.3685	0.777417	0.0627771	-10.3
YBL015W	0.294	3.84742	1.61	110.933	23.5855	22.992	68.9026	1.02581	-3.5
YBL016W	0.174	3.61627	1.00667	86.6626	31.939	76.6965	86.0887	0.416434	-1
YBL017C	0.252	3.85179	2.1	76.3374	46.741	39.3135	36.3511	1.18893	-3.9
YBL018C	0.254	3.69132	2.04	4.89645	63.789	205.623	2.40022	0.310224	-1.7
YBL020W	0.216	3.42732	1.46667	0.070856	14.942	71.3185	0.0483109	0.209511	-3.6
YBL021C	0.152	4.01718	0.75	18.8291	28.876	115.662	25.1055	0.24966	-1.4
YBL022C	0.283	3.83245	1.805	60.9797	62.9355	32.985	33.7837	1.908	-6.3
YBL023C	0.261	3.97801	0.606667	29.7486	21.4655	29.6395	49.0362	0.724219	-5.6
YBL024W	0.378	3.76161	2.09	249.759	145.929	104.034	119.502	1.4027	0
YBL025W	0.162	3.79689	0.756667	0.755013	29.1955	135.139	0.997815	0.21604	-0.8
YBL026W	0.28	3.61252	2.25	241.555	268.375	336.848	107.358	0.796723	-1.2
YBL028C	0.339	3.5815	2.35667	107.631	347.551	723.824	45.6709	0.48016	-1.7
YBL030C	0.619	3.80019	8.65333	569.905	436.71	96.1415	65.8596	4.54237	0
YBL032W	0.245	4.04281	1.745	189	132.562	73.996	108.31	1.79148	-3.9
YBL033C	0.175	4.09843	1.35	68.3078	28.9725	66.6665	50.5984	0.434589	-0.6
YBL034C	0.23	3.65186	1.415	0.978303	9.169	8.281	0.69138	1.10723	-1.6
YBL035C	0.21	3.82366	0.695	13.6717	21.31	15.8795	19.6715	1.34198	-7.6
YBL036C	0.33	3.76006	1.74	85.242	110.618	291.579	48.9897	0.379377	-1
YBL038W	0.232	3.66957	1.72333	15.6192	64.5735	212.107	9.06334	0.304438	0
YBL039C	0.398	3.76659	4.22667	280.853	268.462	348.157	66.4479	0.771093	-5.9
YBL040C	0.283	3.27717	3.04333	259.27	107.005	477.512	85.1927	0.224088	-1.4
YBL041W	0.24	3.91957	3.72333	52.7966	225.306	181.872	14.1799	1.23882	-3.5
YBL045C	0.388	3.91198	2.4	302.069	116.025	78.1395	125.862	1.48484	-4.7
YBL047C	0.279	4.1529	3.07	235.143	92.4495	26.0275	76.5939	3.55199	-5.4
YBL050W	0.228	3.81911	1.36333	59.1412	110.338	219.333	43.3798	0.503062	-0.7
YBL051C	0.27	4.19119	1.4	38.7937	64.198	21.4145	27.7098	2.99788	-8.4
YBL052C	0.214	3.71227	0.94	1.38574	5.7235	50.6665	1.47419	0.112964	-2.2
YBL054W	0.228	3.9664	1.205	1.9792	25.3375	59.7385	1.64249	0.42414	-9.4
YBL056W	0.266	4.10136	1.60667	125.305	76.6515	263.142	77.9907	0.291293	-3
YBL057C	0.213	4.08515	1.25	7.88096	53.403	206.501	6.30477	0.258608	-1.8
YBL058W	0.217	4.15375	2.78333	100.514	175.928	167.418	36.1128	1.05083	-8
YBL060W	0.231	3.70879	0.763333	0.109453	5.9545	46.3735	0.143388	0.128403	-2.2
YBL063W	0.219	3.90339	0.66	0.108499	6.19	11.7195	0.164392	0.52818	-3.1
YBL064C	0.291	3.70106	2.06333	74.1008	54.8265	51.7875	35.9132	1.05868	-1.4
YBL066C	0.228	3.92424	0.87	2.20427	2.345	4.585	2.53364	0.51145	-10
YBL067C	0.222	3.89596	1.60667	1.92511	15.131	36.522	1.1982	0.414298	-4
YBL068W	0.292	3.94605	2.41	56.6699	86.097	154.185	23.5145	0.558399	-2.1
YBL069W	0.253	3.68017	0.805	9.428	35.1935	43.3045	11.7118	0.812698	-0.7
YBL076C	0.443	3.61672	3.90333	1080.59	380.212	226.638	276.838	1.67762	-3.2
YBL078C	0.229	3.55138	0.855	8.29383	51.3565	41.0715	9.70039	1.25042	-4.1
YBL079W	0.231	3.74095	1.42667	36.2976	18.7535	33.13	25.4422	0.566058	-3
YBL082C	0.167	3.39386	1.75667	0.488775	16.051	44.568	0.27824	0.360146	-4.8
YBL090W	0.22	3.83889	1.22	1.94313	74.3955	201.065	1.59273	0.370007	-6.1
YBL091C	0.299	3.87497	2.99	74.8832	132.97	110.54	25.0445	1.20291	-4.8
YBL092W	0.849	3.71025	28.7833	2504.49	9150.07	3434.04	87.0119	2.66452	-3.8
YBL093C	0.163	4.0547	1.52	14.7439	61.3225	337.259	9.69994	0.181826	-9.2
YBL095W	0.2	3.61055	0.885	1.72385	7.6725	116.032	1.94785	0.066124	0
YBL098W	0.252	3.6824	0.73	6.5565	24.93	81.705	8.98151	0.305122	-5.7
YBL099W	0.551	4.03713	4.06667	859.364	281.555	91.75	211.319	3.06872	-4
YBL101C	0.194	4.04565	0.965	17.1407	9.863	8.9845	17.7623	1.09778	-5.7
YBL102W	0.179	3.64118	2.24333	37.0198	62.773	240.09	16.5021	0.261456	-4.4
YBL104C	0.234	3.92569	0.89	13.4295	7.205	17.732	15.0893	0.406328	-9.8
YBL105C	0.256	3.77125	0.725	26.9852	20.7365	22.359	37.221	0.927434	-1.8
YBL106C	0.201	3.83396	0.515	0.0747926	4.255	11.8005	0.145228	0.360578	-4.7
YBL107C	0.192	3.82421	1.43	2.02406	44.663	140.975	1.41543	0.316815	-5.1
YBR001C	0.202	3.70855	0.62	1.86709	14.212	24.909	3.01143	0.570557	-6.1
YBR002C	0.186	3.72508	1.16667	77.0271	23.681	154.464	66.0232	0.15331	-6.9
YBR004C	0.237	3.2886	1.84333	1.63039	18.1735	35.8455	0.884479	0.506995	-5.4
YBR005W	0.129	4.01762	3.53	5.3068	26.878	82.8165	1.50334	0.324549	-3.7
YBR007C	0.205	3.93429	0.71	0.328028	9.3165	19.78	0.462011	0.471006	0
YBR011C	0.682	3.74146	9.78333	1125.14	1954.35	370.274	115.006	5.27811	-3.5
YBR013C	0.174	3.82111	0.85	3.93826	24.042	22.5895	4.63324	1.0643	-7.7
YBR015C	0.26	3.66531	1.32	49.2865	60.9895	37.3935	37.3382	1.63102	-5.3
YBR017C	0.232	3.72363	1.93	71.2469	49.746	69.4195	36.9155	0.7166	-6.3
YBR022W	0.185	3.70169	1.155	4.27603	37.406	129.175	3.70219	0.289576	-2.6
YBR023C	0.263	3.73153	2.14333	29.5291	23.2965	66.227	13.7772	0.351767	-2.4
YBR024W	0.241	3.68124	0.99	3.47693	17.6165	34.369	3.51205	0.512569	-3.1
YBR025C	0.644	3.74235	9.88333	1274.36	909.907	595.386	128.94	1.52826	-3.4
YBR026C	0.253	3.84207	1.325	30.878	61.3955	64.8495	23.3042	0.946738	-1.4
YBR029C	0.251	3.4794	1.89333	25.8394	49.7245	40.299	13.6476	1.23389	-3.6
YBR030W	0.236	3.78342	0.6	4.75638	10.5985	59.9585	7.9273	0.176764	-6.5
YBR034C	0.361	3.67945	3.04667	152.469	111.706	327.495	50.0445	0.341092	-4.8
YBR035C	0.339	3.68806	2.70667	132.038	171.221	188.989	48.7825	0.905984	-3.5
YBR038W	0.254	3.67069	1.8	0.333471	32.4965	14.497	0.185262	2.2416	-5.2
YBR041W	0.29	3.55883	2.35	14.0579	28.1725	58.436	5.98207	0.482109	-3.3
YBR042C	0.205	3.4998	1.36667	3.59483	29.117	148.881	2.63036	0.195573	-3.2
YBR046C	0.231	3.69442	0.72	38.6633	52.1965	42.751	53.699	1.22094	-2.8
YBR047W	0.242	3.52966	0.535	2.09588	8.3355	58.403	3.91754	0.142724	-3
YBR049C	0.289	4.13307	1.26	157.072	68.5685	36.127	124.66	1.89798	-3.1
YBR050C	0.214	3.86923	0.565	2.09032	2.246	5.692	3.69968	0.394589	-2.5
YBR052C	0.219	3.85799	1.95333	137.007	99.9045	168.478	70.1401	0.592982	-4.8
YBR053C	0.244	3.72699	1.28	14.6323	42.7915	78.309	11.4315	0.546444	-2.9
YBR055C	0.214	3.63356	1.50667	19.7073	10.8245	40.3555	13.0801	0.268229	-3.3
YBR056W	0.302	3.62836	2.52667	14.3828	26.081	71.298	5.69242	0.365803	-7
YBR057C	0.202	3.91925	0.515	6.10046	42.742	62.527	11.8456	0.683577	-1.4
YBR058C	0.246	3.79849	0.715	10.3657	31.8995	54.4665	14.4975	0.585672	-4.8
YBR059C	0.223	4.05303	0.86	48.9998	23.9145	17.385	56.9765	1.37558	-7.3
YBR060C	0.219	3.6946	0.51	1.87639	19.1565	28.473	3.6792	0.672795	-6.9
YBR061C	0.209	3.79257	1.195	17.8384	54.811	99.213	14.9275	0.552458	-1.5
YBR062C	0.255	3.9169	2.15	0.963269	50.9965	159.214	0.448032	0.320302	-8
YBR067C	0.521	4.62287	6.63333	158.595	477.401	347.269	23.9088	1.37473	-2.6
YBR068C	0.248	3.69229	4.99667	506.089	114.777	390.339	101.285	0.294045	-11
YBR069C	0.229	3.70899	3.07	160.956	90.22	234.879	52.4288	0.384113	-6.2
YBR070C	0.175	3.45856	1.005	14.5912	19.239	70.0245	14.5186	0.274747	-9.1
YBR071W	0.222	4.04174	0.913333	0.832877	69.953	59.553	0.911909	1.17463	-0.8
YBR073W	0.216	3.76237	1.41667	10.0392	28.587	46.2365	7.08647	0.618278	-6.3
YBR074W	0.21	3.69633	0.64	9.77985	21.5665	51.8195	15.281	0.416185	-1.2
YBR077C	0.209	3.72086	1.37	42.8609	95.606	162.474	31.2853	0.588439	-3.2
YBR078W	0.662	4.4393	25.3867	191.622	1472.33	371.43	7.54812	3.96395	-6.5
YBR079C	0.44	3.7208	3.04333	629.417	212.852	110.156	206.818	1.93227	-5
YBR080C	0.281	3.89071	1.3	90.5277	88.2865	46.735	69.6367	1.88909	-6.7
YBR081C	0.24	3.82124	1.005	21.5082	11.857	25.9125	21.4012	0.457578	0
YBR082C	0.421	3.76501	11.1733	1148.3	632.343	368.358	102.772	1.71665	-1.1
YBR084W	0.297	3.90081	4.11333	129.436	108.939	130.014	31.4674	0.837898	-10.1
YBR085W	0.286	3.80206	1.09667	49.2047	18.2285	76.2695	44.8675	0.239001	-3.6
YBR086C	0.256	3.69951	2.37333	55.0381	56.9785	45.658	23.1902	1.24794	-3.3
YBR087W	0.244	3.73213	1.8	24.0958	37.7945	225.351	13.3866	0.167714	-2.7
YBR088C	0.35	3.74085	4.215	153.092	186.425	163.476	36.3208	1.14039	-2.9
YBR091C	0.138	3.90728	1.37333	9.17553	69.6065	140.149	6.68121	0.496662	-5.1
YBR094W	0.26	3.68719	0.716667	18.8496	19.673	49.7095	26.3017	0.395759	-2.4
YBR095C	0.217	4.00317	0.85	12.9861	24.528	56.832	15.2778	0.431588	-0.3
YBR096W	0.293	3.36599	2.54667	39.5978	83.2875	232.047	15.5489	0.358926	-6.6
YBR097W	0.214	3.66564	1.41667	0.833378	3.746	11.0645	0.588267	0.33856	-6.8
YBR101C	0.242	3.75421	1.63	185.648	141.896	301.462	113.895	0.470692	-2.9
YBR103W	0.183	3.94852	1.05	39.4149	13.607	99.8125	37.538	0.136326	-4.1
YBR104W	0.203	3.78418	0.935	2.64588	33.572	249.276	2.82982	0.134678	-2.9
YBR106W	0.591	3.70354	10.52	674.364	946.081	1536.56	64.103	0.615715	-2.1
YBR107C	0.195	3.67406	0.565	4.57187	3.49	24.3985	8.0918	0.143042	-3.4
YBR109C	0.302	4.04313	5.955	523.616	682.674	337.74	87.9289	2.0213	-0.6
YBR110W	0.221	3.43755	0.79	37.396	27.0965	116.109	47.3367	0.233371	-3.2
YBR111C	0.326	3.77979	3.595	164.851	191.375	257.83	45.8557	0.742253	-4.3
YBR114W	0.255	3.71479	0.54	0.949665	5.4375	12.108	1.75864	0.449083	-5.4
YBR115C	0.309	3.8163	1.53	501.661	74.621	26.679	327.883	2.79699	-2.9
YBR119W	0.185	3.65577	1.26333	2.13389	17.841	43.4155	1.68909	0.410936	-4.6
YBR120C	0.204	3.66799	1.605	58.1441	49.235	86.0125	36.2268	0.572417	-4.4
YBR121C	0.518	3.75085	11.1133	877.771	319.387	422.461	78.9836	0.756014	-3.5
YBR122C	0.26	3.85542	1.565	47.6391	64.1665	281.517	30.4403	0.227931	-6.4
YBR123C	0.201	3.70055	0.77	23.6915	20.4155	36.3205	30.7681	0.562093	-6.1
YBR125C	0.213	3.90458	0.835	2.23147	18.445	67.339	2.67242	0.273913	-7.7
YBR126C	0.256	3.69394	1.97667	447.495	130.291	110.704	226.389	1.17693	-5.5
YBR127C	0.481	3.92998	8.56333	1045.23	607.973	357.776	122.059	1.69931	-5
YBR129C	0.22	3.70667	0.975	4.87978	27.3045	170.372	5.00491	0.160264	-9.2
YBR130C	0.224	3.9824	0.94	51.8965	62.091	45.7275	55.2091	1.35785	-5.8
YBR132C	0.221	3.61847	0.55	40.9149	13.6465	7.6915	74.3907	1.77423	-1.1
YBR133C	0.195	3.65326	1.37333	2.54276	9.3685	27.217	1.85152	0.344215	-7.2
YBR135W	0.192	3.73207	1.21	60.8241	72.6945	78.4305	50.2679	0.926865	-4.9
YBR136W	0.221	3.57852	3.195	3.79813	2.6615	5.502	1.18877	0.483733	-7.6
YBR137W	0.238	3.67099	1.28333	26.7841	75.3695	148.312	20.8707	0.508182	-1.1
YBR140C	0.223	3.68371	1.815	16.2759	4.0525	7.91	8.96741	0.512326	-1.9
YBR141C	0.178	3.73955	0.65	0.473042	14.226	33.7065	0.727757	0.422055	-5.1
YBR142W	0.263	3.8129	1.77333	34.6489	49.631	78.174	19.5389	0.634879	-2.8
YBR143C	0.433	3.76559	9.46333	679.185	378.334	624.127	71.7702	0.606181	-4.2
YBR145W	0.355	3.96941	2.69333	51.4057	13.1265	47.4	19.0863	0.27693	-6.1
YBR146W	0.249	3.65452	1.55	5.36189	60.1905	105.013	3.45929	0.573172	-7.9
YBR149W	0.286	3.68589	4.09	158.571	105.198	75.17	38.7704	1.39946	-1.5
YBR151W	0.24	3.77111	2.04667	64.2999	43.8385	189.931	31.4169	0.230813	-8.1
YBR153W	0.16	3.84088	0.91	4.16017	13.3715	112.704	4.57161	0.118643	-7
YBR154C	0.363	3.62688	4.79	72.0715	309.973	696.742	15.0462	0.444888	0
YBR155W	0.263	3.63318	1.26	73.5659	77.947	44.4595	58.3856	1.75321	-8.1
YBR156C	0.212	3.83226	0.835	4.04267	9.8115	9.086	4.84153	1.07985	-2.9
YBR157C	0.194	3.9465	0.705	0.242302	31.2765	126.405	0.343691	0.247431	-0.8
YBR158W	0.216	3.69231	2.81333	2.67172	40.5535	246.252	0.949663	0.164683	-3.2
YBR159W	0.324	3.7198	4.56	231.012	140.986	372.723	50.6604	0.378259	-7.8
YBR160W	0.239	3.63793	1.53	133.856	56.375	169.541	87.4874	0.332515	-0.8
YBR161W	0.22	3.46362	0.61	7.07388	12.7775	61.6125	11.5965	0.207385	-4.5
YBR162C	0.46	4.31646	13.7067	116.513	334.548	138.239	8.50048	2.42006	-4.7
YBR163W	0.213	3.65248	0.89	1.97208	4.1705	40.8025	2.21582	0.102212	-3.4
YBR164C	0.265	3.76694	2.03667	91.119	144.157	393.932	44.7393	0.365945	-4.1
YBR166C	0.223	3.6647	1.04	39.1134	38.535	144.99	37.6091	0.265777	-2.7
YBR167C	0.26	3.70635	0.836667	9.42261	26.6545	65.282	11.2621	0.408298	-0.1
YBR169C	0.272	3.84934	0.776667	155.161	17.927	13.845	199.778	1.29484	-3.7
YBR170C	0.214	3.78285	0.836667	46.507	36.289	46.435	55.586	0.781501	-1.8
YBR171W	0.256	3.49455	2.68	122.838	135.14	240.749	45.8352	0.561333	-1.7
YBR172C	0.247	3.95762	1.00333	48.4662	30.2405	60.9105	48.3051	0.496474	-1.4
YBR173C	0.255	3.98019	2.51333	3.66788	227.06	108.169	1.45937	2.09912	-0.8
YBR175W	0.147	3.86733	0.98	32.7673	17.5995	196.65	33.436	0.0894963	-8.1
YBR176W	0.231	3.77764	0.61	2.48173	21.4525	86.8715	4.0684	0.246945	-0.6
YBR177C	0.253	3.71744	2.05	113.79	56.1395	49.849	55.5075	1.12619	-2.3
YBR179C	0.216	3.6787	0.84	13.7396	13.082	28.9745	16.3566	0.4515	-5.1
YBR185C	0.226	3.58318	2.17333	28.6599	25.0055	53.1485	13.1871	0.470484	-5.3
YBR187W	0.231	3.78803	3.98667	29.9576	142.534	417.33	7.51445	0.341537	-5.8
YBR188C	0.169	3.94127	0.983333	18.5009	38.9665	62.1745	18.8144	0.626728	-9.5
YBR189W	0.846	3.81102	13.47	2087.86	5329.44	7654.64	155.001	0.696237	-0.9
YBR192W	0.212	3.72187	0.96	0.852335	27.6625	140.813	0.887849	0.196448	-6.7
YBR193C	0.226	3.84809	0.645	12.2716	23.394	43.11	19.0258	0.542658	-5
YBR195C	0.21	3.93014	0.665	5.70213	11.9965	63.5825	8.57463	0.188676	-2.8
YBR196C	0.728	3.82002	19.1733	4111.25	1922.57	852.525	214.425	2.25515	-0.2
YBR197C	0.196	4.08465	0.595	1.06339	20.652	21.5995	1.78722	0.956133	-7.7
YBR198C	0.21	3.92926	1.06	45.8271	34.4325	31.891	43.2331	1.07969	0
YBR199W	0.213	3.60788	1.645	35.2424	65.2435	270.486	21.424	0.241208	-8.2
YBR200W	0.225	3.83985	0.73	32.9697	24.651	48.34	45.164	0.50995	-3.8
YBR201W	0.172	3.44738	1.07	1.2311	20.7375	128.931	1.15056	0.160841	-4.6
YBR202W	0.266	3.86259	0.76	58.2689	23.119	50.9635	76.6696	0.453638	-3.5
YBR204C	0.208	3.57899	0.6	2.88969	12.0905	48.8925	4.81614	0.247287	-3.5
YBR205W	0.273	3.48434	1.35333	28.5612	83.3805	220.772	21.1043	0.377677	-2.4
YBR207W	0.223	3.7624	1.61667	56.8147	22.655	105.501	35.1431	0.214737	-3.2
YBR208C	0.279	3.86647	1.16	42.8897	6.41	14.0395	36.9739	0.456569	-4.6
YBR210W	0.177	3.40233	1.6	5.65274	36.7455	154.693	3.53297	0.237538	-9.3
YBR211C	0.199	3.85395	1.26	13.0598	20.2215	110.433	10.3649	0.183111	-4.8
YBR216C	0.225	3.54662	1.05667	22.7929	13.893	52.052	21.5705	0.266906	-1.6
YBR220C	0.17	3.57773	1.225	0.610048	13.742	102.349	0.497999	0.134266	-12.1
YBR221C	0.441	3.90629	7.79333	339.193	336.118	307.43	43.5235	1.09332	-5.6
YBR222C	0.275	3.75488	0.965	97.8231	65.388	39.5895	101.371	1.65165	-4.8
YBR223C	0.185	3.69265	2.97	1.25972	3.654	8.6835	0.424147	0.420798	-1.3
YBR227C	0.24	3.81829	0.54	31.9961	30.8205	45.4325	59.2521	0.67838	-1.4
YBR229C	0.26	3.62545	0.953333	6.09923	25.991	26.6625	6.3978	0.974815	-6.4
YBR234C	0.282	3.88791	3.46667	136.951	110.029	67.9485	39.5052	1.61931	-1.9
YBR235W	0.203	3.75631	0.61	0.148454	6.1265	12.758	0.243368	0.480208	-2.4
YBR236C	0.237	3.72035	1.12	19.7193	31.0235	85.116	17.6065	0.364485	-2.3
YBR237W	0.205	3.73655	0.55	13.0149	7.0405	31.373	23.6634	0.224413	-4.6
YBR238C	0.336	3.79621	0.895	1.45938	13.5535	10.2825	1.63059	1.31811	-4.8
YBR242W	0.22	3.64656	1.63667	19.2696	50.3535	95.8415	11.7737	0.525383	-2.6
YBR243C	0.216	3.49484	1.16	0.0894224	19.7505	40.779	0.0770883	0.48433	-2.1
YBR244W	0.273	3.55082	2.43667	257.636	173.079	421.097	105.733	0.411019	-2.3
YBR245C	0.28	3.63171	1.22333	78.1058	50.6415	22.4915	63.8467	2.25158	-2.7
YBR247C	0.284	3.7928	1.21	72.8176	71.4415	75.249	60.1798	0.949401	-5
YBR248C	0.237	3.86219	1.34	294.13	63.6715	140.485	219.5	0.453226	-9.9
YBR249C	0.599	4.13084	6.47	1159.57	522.222	483.591	179.223	1.07988	-6.8
YBR251W	0.209	3.7131	0.645	26.0348	36.92	132.075	40.3641	0.279538	-3.9
YBR252W	0.25	4.34421	3.335	80.7741	181.24	291.514	24.2201	0.621721	-1.5
YBR254C	0.174	3.87291	1.33667	6.9225	53.09	154.685	5.17893	0.343214	-10.4
YBR255W	0.183	3.89606	0.505	0.898847	7.121	31.417	1.77989	0.226661	-4.9
YBR256C	0.243	3.98881	2.18333	60.6548	58.3885	278.978	27.7808	0.209294	-6.5
YBR257W	0.204	3.52199	1.02	1.26423	28.118	58.278	1.23944	0.482481	-2.8
YBR258C	0.221	3.74276	0.715	17.6748	33.274	88.027	24.7201	0.377998	-5.4
YBR260C	0.236	3.79531	0.61	24.7958	16.5925	18.473	40.6488	0.898203	-4.8
YBR261C	0.196	3.7968	1.27	25.1903	81.539	60.4365	19.8349	1.34917	-2.7
YBR262C	0.189	3.73862	1.99	40.416	45.17	223.395	20.3095	0.202197	-2.8
YBR263W	0.374	3.87893	2.53	285.445	207.925	80.6515	112.824	2.57807	-7.4
YBR264C	0.124	3.87558	0.965	7.38991	30.219	77.188	7.65794	0.391499	-7.9
YBR265W	0.218	3.71334	0.973333	76.426	66.322	79.3855	78.5199	0.835442	-3.2
YBR267W	0.235	3.69379	1.15	81.6601	75.9305	155.728	71.0088	0.487583	-8.4
YBR268W	0.142	3.81431	1.41333	34.8019	64.1425	137.464	24.624	0.466615	-7.7
YBR272C	0.227	3.58347	0.8	8.11833	18.062	65.5215	10.1479	0.275665	-2.5
YBR273C	0.22	3.88347	1.45	7.44935	46.313	93.573	5.13748	0.49494	-3.1
YBR274W	0.243	3.67828	0.97	6.67586	7.3425	53.9485	6.88233	0.136102	-3.1
YBR275C	0.201	3.74503	0.67	1.42921	6.462	12.4265	2.13315	0.520018	-2.8
YBR276C	0.198	3.7402	1.2	4.68406	5.192	45.658	3.90338	0.113715	-7.7
YBR278W	0.183	3.91948	0.906667	6.47572	24.2595	102.052	7.14234	0.237716	0
YBR281C	0.259	3.82852	1.01	18.2602	18.003	27.871	18.0794	0.64594	-7.2
YBR282W	0.217	3.71009	2.03667	25.746	71.24	160.181	12.6413	0.444745	-2
YBR283C	0.353	3.70869	4.095	312.239	171.477	157.509	76.2488	1.08868	-3.8
YBR286W	0.428	3.80214	8.52333	309.756	482.753	247.704	36.3421	1.94891	-3.7
YBR287W	0.269	3.65574	3.34667	32.4846	40.7675	56.762	9.70655	0.718218	-5.6
YBR288C	0.193	3.74308	1.1	15.6971	32.8785	97.334	14.2701	0.33779	-3.8
YBR289W	0.182	3.96449	0.875	9.41895	17.6	21.4105	10.7645	0.822027	-3.5
YBR291C	0.228	3.90923	2.33333	25.8285	16.503	81.9065	11.0694	0.201486	-2.6
YBR293W	0.149	3.68614	1.10667	4.66472	1.8095	78.402	4.21511	0.0230798	-4.2
YBR295W	0.219	4.00334	0.59	8.12487	1.2965	7.538	13.771	0.171995	-10
YCL001W	0.339	3.35045	1.56	35.6738	150.868	371.849	22.8678	0.405722	-3
YCL009C	0.309	4.02177	3.62	482.058	262.19	70.9495	133.165	3.69544	-6.3
YCL010C	0.176	3.88655	0.985	32.5825	22.51	95.552	33.0787	0.235579	-11.1
YCL011C	0.255	4.13096	4.41667	47.8304	117.369	371.166	10.8295	0.316217	-0.1
YCL014W	0.211	3.79445	0.535	2.29822	16.0705	7.8795	4.29573	2.03953	-5.6
YCL016C	0.183	3.55033	0.65	2.59475	5.481	68.287	3.99192	0.0802642	-0.1
YCL017C	0.329	3.97721	1.34333	122.666	97.9065	59.0815	91.3145	1.65714	-3.7
YCL025C	0.337	3.77557	1.81333	386.155	12.601	34.444	212.953	0.36584	-3.8
YCL027W	0.176	3.82054	0.725	4.1291	12.879	27.899	5.69531	0.461629	-1.9
YCL028W	0.262	4.76442	2.25667	127.123	184.399	68.5645	56.3321	2.68943	-5.5
YCL029C	0.198	3.79922	0.74	1.30006	25.5105	48.0695	1.75684	0.5307	-3.4
YCL030C	0.342	3.8492	3.79	1466.98	194.789	211.433	387.065	0.921282	-5
YCL031C	0.236	3.56979	2.475	83.8305	74.87	346.971	33.8709	0.215782	-3.1
YCL033C	0.187	3.80702	1.49	11.3546	62.713	99.635	7.62051	0.629427	-3.6
YCL034W	0.153	4.04538	1.455	12.5255	45.9475	139.173	8.60861	0.330147	-4.9
YCL035C	0.293	3.79013	3.99667	309.45	295.259	192.553	77.427	1.53339	-2.8
YCL036W	0.16	3.71859	1.88	1.88283	8.807	199.82	1.00151	0.0440748	-0.2
YCL037C	0.361	4.05231	1.23	604.215	336.324	44.087	491.232	7.62864	-3.1
YCL038C	0.193	3.60136	0.795	0.436801	7.3	27.867	0.549435	0.261959	-1.8
YCL039W	0.196	3.75786	0.95	15.255	8.0815	15.7625	16.0579	0.512704	-3.3
YCL043C	0.469	3.79168	10.8833	452.389	698.487	217.456	41.5671	3.21208	-5.9
YCL045C	0.261	3.63416	1.89333	101.043	84.4755	61.051	53.3678	1.38369	-10.6
YCL049C	0.224	3.77871	0.53	1.41981	7.945	36.7285	2.67889	0.216317	-0.5
YCL050C	0.431	3.64904	2.98	744.756	365.671	130.526	249.918	2.80151	-3
YCL052C	0.214	3.70843	0.78	18.746	13.2895	103.415	24.0334	0.128506	-6.8
YCL054W	0.343	3.72482	2.005	15.0511	80.455	124.127	7.5068	0.648167	0
YCL055W	0.262	3.69591	1.1	25.3283	35.62	137.785	23.0257	0.25852	-4.1
YCL057W	0.281	3.63421	1.44667	106.376	65.3965	37.6095	73.5321	1.73883	-11.5
YCL059C	0.323	3.53595	2.71	88.9976	186.337	330.383	32.8404	0.564003	-4.8
YCL061C	0.217	3.9346	0.895	1.52551	14.895	13.5295	1.70448	1.10093	-7.7
YCL063W	0.2	3.97963	0.6	0.816886	14.564	28.764	1.36148	0.506327	-5.8
YCL064C	0.237	3.89527	4.83	186.67	367.646	485.135	38.6481	0.757821	-5
YCR002C	0.258	3.7955	1.72333	148.821	91.089	87.497	86.3564	1.04105	-1.2
YCR003W	0.271	3.52845	1.24333	52.5221	56.517	215.63	42.243	0.262102	-3.2
YCR004C	0.282	3.92459	3.83	261.487	255.294	202.561	68.2735	1.26033	-2.2
YCR005C	0.274	3.77079	1.55	45.0537	179.772	2590.26	29.0669	0.069403	-1.4
YCR008W	0.228	3.94974	1.02333	0.705542	26.14	51.0235	0.689455	0.512313	-4.4
YCR009C	0.286	3.72618	2.69667	291.343	171.7	302.192	108.038	0.568183	-5.6
YCR011C	0.208	3.76502	1.15	45.1715	32.9485	92.53	39.2796	0.356085	-4.9
YCR012W	0.835	3.88833	110.013	16227.3	11117.7	4960.54	147.503	2.24122	-3.8
YCR015C	0.244	3.66179	0.96	5.98201	16.2095	76.754	6.23126	0.211188	-2.7
YCR016W	0.242	3.5847	2.5	36.9638	94.302	141.277	14.7855	0.667497	-3.3
YCR017C	0.248	3.58112	3.63333	21.6124	33.1615	46.8265	5.94837	0.708178	-7.9
YCR018C	0.222	3.90722	1.11	2.48442	29.847	145.599	2.23822	0.204995	-1.8
YCR020C-A	0.234	3.85054	2.81	2.67774	65.6075	205.846	0.952934	0.318721	-2.2
YCR021C	0.325	3.6681	4.03	31.822	2.7385	10.381	7.89627	0.263799	-2.9
YCR023C	0.212	3.68665	1.05667	0.91191	9.947	48.0585	0.863006	0.206977	-1.6
YCR024C	0.224	3.60813	0.56	1.07864	7.067	11.7365	1.92614	0.602139	-8.4
YCR024C-A	0.742	3.63033	2.535	1085.72	4260.37	1249.06	428.292	3.41085	-5.1
YCR026C	0.197	3.79595	1.66667	2.70824	16.695	49.1125	1.62495	0.339934	-2.4
YCR028C-A	0.41	3.89572	5.405	179.633	475.144	255.809	33.2347	1.85742	-2.7
YCR030C	0.24	3.99636	0.996667	63.2844	25.722	14.0725	63.496	1.82782	-5.5
YCR032W	0.198	3.56542	0.8	2.80377	2.615	12.6185	3.50471	0.207235	-2.6
YCR033W	0.199	3.93293	1.53333	3.5533	14.843	25.85	2.31737	0.574197	-5.4
YCR034W	0.333	3.41156	4.00667	232.781	199.394	166.66	58.0985	1.19641	-0.4
YCR035C	0.234	3.91313	1.8	50.0956	48.3485	222.242	27.8309	0.217549	-1.3
YCR036W	0.252	3.86111	1.4	53.3866	43.3955	166.311	38.1333	0.260929	-1.3
YCR042C	0.223	3.69695	0.75	7.93427	11.537	28.953	10.579	0.398473	-0.2
YCR043C	0.271	3.47567	2.20667	53.7128	132.708	218.832	24.3412	0.60644	-4.7
YCR044C	0.219	3.36978	0.85	36.9511	20.213	93.439	43.4718	0.216323	-4.8
YCR046C	0.149	3.70938	0.965	43.5343	53.276	37.3475	45.1133	1.42649	-9.1
YCR047C	0.112	3.84172	1.615	34.8605	41.872	152.964	21.5854	0.273738	-7.8
YCR048W	0.182	3.41622	0.87	0.166484	20.013	34.9885	0.191361	0.571988	-2.7
YCR051W	0.21	4.18475	1.825	77.0545	103.287	117.082	42.2216	0.882176	-4.3
YCR052W	0.199	3.98139	1.42333	26.5464	44.703	52.233	18.6509	0.855838	-12.1
YCR053W	0.492	3.76915	5.54667	1292.44	492.236	191.125	233.013	2.57547	-2.3
YCR057C	0.247	3.86869	1.05667	86.6012	38.1645	72.8395	81.9569	0.523953	-4
YCR060W	0.117	3.86439	1.17333	23.8212	54.426	149.624	20.3021	0.363752	-4.9
YCR065W	0.206	3.86923	0.77	6.97043	48.9175	26.193	9.05251	1.86758	-10.2
YCR067C	0.212	4.16534	0.986667	11.9708	28.015	26.2295	12.1326	1.06807	-3.8
YCR069W	0.246	3.70322	1.105	6.5694	62.06	36.416	5.94516	1.7042	-2.9
YCR072C	0.267	3.89408	1.265	9.17202	38.295	82.4435	7.25061	0.4645	-0.4
YCR075C	0.174	3.46544	0.685	1.73981	17.8645	105.489	2.53986	0.169349	-8
YCR076C	0.14	4.12311	0.98	1.12172	23.1955	76.019	1.14461	0.305128	-4.5
YCR077C	0.261	3.90037	1.41	77.5671	73.466	38.819	55.0122	1.89253	-5.6
YCR081W	0.241	3.48939	0.72	1.84662	4.874	10.6375	2.56475	0.45819	-4
YCR082W	0.26	3.62957	2.995	5.86422	143.101	230.762	1.958	0.620125	-5.9
YCR086W	0.13	3.67758	0.65	18.6796	28.6845	29.327	28.7378	0.978092	-4
YCR088W	0.316	3.94068	1.32	360.96	292.397	29.515	273.455	9.90671	-3.5
YCR089W	0.215	4.40544	0.67	0.0563157	1.355	4.521	0.0840533	0.299712	-6
YCR090C	0.241	3.68333	2.50667	54.1061	63.1155	299.334	21.5849	0.210853	-6.9
YCR092C	0.19	3.6776	0.58	3.21999	10.087	21.733	5.5517	0.464133	-3.9
YCR093W	0.259	3.63655	1.15	95.188	33.2805	16.3255	82.7722	2.03856	-5
YCR095C	0.184	3.69497	0.836667	8.46344	22.7385	141.958	10.1157	0.160177	-7.5
YCR097W	0.222	3.66629	0.72	0.499864	98.1085	319.745	0.694255	0.306834	-2.6
YDL001W	0.209	3.70728	0.815	1.96381	18.9635	66.7085	2.40959	0.284274	-5.4
YDL002C	0.176	3.71788	1.605	101.092	54.388	228.398	62.9859	0.238128	-1.7
YDL003W	0.228	4.03711	1.21	21.7922	37.023	89.8185	18.0101	0.412198	-1.2
YDL004W	0.284	4.03013	4.03667	66.7286	249.119	166.176	16.5306	1.49913	-2.1
YDL005C	0.264	4.41532	1.25	45.9888	38.644	67.1555	36.791	0.575441	-2.3
YDL006W	0.214	3.94063	0.893333	3.06564	37.216	140.646	3.43168	0.264608	-4.1
YDL007W	0.228	3.78921	3.78	54.6195	189.392	284.466	14.4496	0.665779	-4
YDL008W	0.269	3.93641	1.645	24.4659	38.7415	123.565	14.8729	0.313531	-1.4
YDL010W	0.177	3.83754	1.31333	8.68243	53.234	65.739	6.61098	0.809778	-0.8
YDL014W	0.576	4.34022	11.2933	518.774	694.438	387.204	45.9363	1.79347	-5
YDL015C	0.328	3.28936	3.92	171.458	223.339	325.289	43.7392	0.686585	-3.1
YDL018C	0.219	3.69118	1.25667	53.6214	43.18	107.682	42.6695	0.400996	-0.8
YDL019C	0.224	3.78474	1.2	34.6635	18.6705	19.2705	28.8862	0.968864	-3.3
YDL022W	0.539	3.9083	5.76667	699.126	123.124	45.5635	121.236	2.70226	-5.4
YDL025C	0.231	3.88365	0.53	44.0815	10.776	48.4375	83.1727	0.222472	-4.1
YDL027C	0.198	3.47753	0.885	0.477556	9.4205	40.5955	0.539611	0.232058	-8.2
YDL028C	0.201	3.90415	2.195	2.94539	12.112	25.346	1.34187	0.477866	-4.4
YDL029W	0.299	3.76734	3.73333	76.0204	115.703	336.953	20.3626	0.343379	-5.4
YDL030W	0.21	3.54359	1.43	6.35994	14.2335	78.5245	4.44751	0.181262	-9.8
YDL031W	0.28	3.77978	1.93	9.76036	58.2775	70.4025	5.05718	0.827776	-2.4
YDL035C	0.199	3.74102	1.12333	5.02521	10.6615	34.239	4.47348	0.311385	-4.1
YDL036C	0.225	3.72622	1.32333	0.563231	12.3465	51.692	0.425615	0.238847	-1.8
YDL040C	0.28	3.55533	2.43667	184.236	105.171	59.67	75.61	1.76254	-5.6
YDL043C	0.236	3.84148	0.965	11.8102	58.2355	117.745	12.2385	0.49459	-2.2
YDL044C	0.211	3.71777	1.1	3.93344	13.3885	80.356	3.57585	0.166615	-1.6
YDL045C	0.214	3.64101	0.856667	1.44459	13.8435	51.523	1.68629	0.268686	-8.3
YDL046W	0.296	3.82791	5.44333	68.8681	127.114	97.837	12.6518	1.29924	-2.3
YDL047W	0.204	3.69774	1.34333	51.9416	46.955	68.973	38.6662	0.680774	-4.5
YDL051W	0.335	3.70287	3.83	152.584	309.329	586.861	39.8392	0.52709	-1.3
YDL052C	0.303	3.62705	2.05	181.133	76.789	47.546	88.3577	1.61505	-6.1
YDL054C	0.161	3.63419	1.38667	0.124213	12.125	27.588	0.0895764	0.439503	-8.7
YDL055C	0.665	3.78525	11.7167	4765.53	2163.39	2037.9	406.731	1.06157	-3.4
YDL056W	0.222	3.89789	1.14333	6.28672	13.662	30.612	5.49859	0.446296	-5.8
YDL057W	0.175	3.84962	0.665	1.995	8.0175	27.654	3	0.289922	-2.8
YDL058W	0.253	3.68668	1.415	52.3191	34.256	22.202	36.9746	1.54292	-5.1
YDL059C	0.172	3.88348	0.615	19.1988	9.106	45.926	31.2175	0.198275	-9.2
YDL060W	0.264	3.70804	2.035	71.0751	43.792	126.407	34.9263	0.346437	-4.4
YDL063C	0.193	3.74324	1.665	26.7448	39.99	73.445	16.063	0.544489	-4.3
YDL064W	0.26	3.63094	2.77	108.886	198.5	95.5375	39.3092	2.07772	-3
YDL065C	0.235	4.00087	1.715	48.6463	61.2005	101.764	28.3652	0.601393	-1.5
YDL066W	0.409	3.73439	2.905	570.686	230.78	86.708	196.45	2.66157	-1.6
YDL067C	0.356	3.48407	3.715	24.6565	442.652	269.183	6.63702	1.64443	-3.8
YDL069C	0.198	3.59059	1.40667	0.883728	12.1465	61.0365	0.628243	0.199004	-9.4
YDL070W	0.238	3.85007	4.14667	23.7825	58.3915	124.698	5.73533	0.468263	-8.5
YDL072C	0.241	3.63975	3.87	163.124	107.855	188.21	42.151	0.573053	-3.5
YDL073W	0.221	3.61639	1.255	1.59375	8.7345	73.0195	1.26992	0.119619	-7.2
YDL074C	0.224	3.73836	1.83667	35.4563	38.7785	134.845	19.3047	0.287578	-3.1
YDL075W	0.785	3.69772	41.3167	1713.65	6187.85	3542.58	41.4759	1.74671	-2.6
YDL077C	0.238	3.55123	0.946667	1.84965	8.101	27.563	1.95385	0.293909	-2.8
YDL078C	0.224	3.84523	2.97333	208.137	126.272	246.708	70.0013	0.511827	-7.4
YDL081C	0.755	4.36024	27.31	2649.46	4672.62	5276.08	97.0142	0.885624	0
YDL084W	0.46	3.84568	6.74667	361.409	724.795	907.942	53.5685	0.798283	-3.4
YDL086W	0.244	3.79228	3.25	75.9539	60.077	81.2765	23.3704	0.739168	-4
YDL089W	0.227	3.54867	1.37	1.73678	11.9735	18.6825	1.26772	0.640894	-2.2
YDL090C	0.212	3.82869	0.76	2.66929	16.8095	80.787	3.51222	0.208072	-6.7
YDL091C	0.22	3.80151	0.84	1.54685	8.2355	31.036	1.84149	0.265353	-2.3
YDL092W	0.223	3.72393	3.88667	79.4767	145.851	355.653	20.4486	0.410095	-6.3
YDL093W	0.24	3.54506	1.375	0.121422	17.919	27.033	0.0883072	0.662857	-6
YDL095W	0.316	3.60152	2.61667	102.706	123.611	96.937	39.2509	1.27516	-2.8
YDL097C	0.236	3.60468	2.74333	226.278	174.574	120.329	82.4828	1.45081	-8.6
YDL099W	0.222	4.08539	1.13	60.2791	80.552	79.152	53.3444	1.01769	-1.6
YDL100C	0.432	3.87106	5.03	256.84	274.267	414.184	51.0616	0.662188	-3.3
YDL101C	0.222	3.73879	0.655	8.69694	19.986	47.417	13.2778	0.421494	-4.6
YDL102W	0.267	3.73484	0.95	42.7078	22.209	22.4765	44.9556	0.988099	-1.6
YDL103C	0.26	3.73688	1.19	91.6489	83.239	83.8535	77.0159	0.992672	-1.3
YDL105W	0.244	3.85623	1.02667	0.292909	11.767	22.2215	0.285301	0.529532	-3.2
YDL107W	0.196	3.40415	0.663333	1.29482	9.551	58.54	1.95199	0.163153	-2.2
YDL110C	0.226	4.17982	1.53333	78.5297	30.473	47.947	51.215	0.635556	-3.5
YDL111C	0.191	3.83936	1.87	45.6747	54.742	83.4185	24.425	0.656233	-8.6
YDL112W	0.223	3.55732	1.745	19.2906	28.4025	34.1385	11.0548	0.831979	-8.9
YDL113C	0.211	3.85177	1.375	8.66915	13.3345	47.1105	6.30483	0.283047	-2.9
YDL115C	0.199	3.97728	0.86	3.08919	23.892	108.684	3.59208	0.219829	-3.1
YDL116W	0.222	3.64092	0.97	68.4465	27.439	63.37	70.5634	0.432997	-1.2
YDL117W	0.214	3.726	0.55	0.999115	12.827	40.958	1.81657	0.313174	-2.8
YDL120W	0.169	3.85884	1.33667	35.245	105.754	117.085	26.3678	0.903228	-4.4
YDL121C	0.23	3.66484	1.80667	82.2635	139.789	319.754	45.5333	0.437177	-0.4
YDL122W	0.277	3.8189	2.3	65.8244	34.0315	82.6125	28.6193	0.411941	-7.3
YDL123W	0.175	3.76884	0.935	65.5471	18.4455	29.5785	70.1039	0.623612	-1.4
YDL125C	0.32	3.61911	7.30333	288.451	351.853	357.271	39.4958	0.984836	-7.6
YDL126C	0.403	4.00933	6.23333	816.452	428.661	270.638	130.982	1.58389	-3.7
YDL128W	0.24	3.71965	2.10333	45.4894	53.838	92.288	21.6273	0.583369	-6.8
YDL129W	0.165	3.87885	0.555	1.47814	13.5985	95.0155	2.66332	0.143119	-8.8
YDL132W	0.244	3.59828	1.14667	68.3985	39.3375	69.218	59.6499	0.568313	-10.3
YDL133W	0.214	3.7709	0.953333	0.361691	14.323	129.993	0.379396	0.110183	-7
YDL135C	0.275	3.63132	2.05	145.789	181.506	181.174	71.1168	1.00183	-4.1
YDL138W	0.189	3.95617	1.245	0.236264	1.6	16.4325	0.189771	0.097368	-2.6
YDL140C	0.311	3.92318	2.64	263.151	76.7205	22.991	99.6786	3.33698	-6.3
YDL141W	0.219	3.82426	0.81	44.4376	22.7325	18.6105	54.8612	1.22149	-4.2
YDL143W	0.309	3.98973	4.20667	247.171	187.207	281.801	58.7569	0.664323	-2.7
YDL144C	0.177	3.81743	1.98	35.4535	19.3195	47.3575	17.9058	0.40795	-5.7
YDL145C	0.33	3.76118	3.59667	367.131	106.632	64.553	102.075	1.65184	-2.4
YDL147W	0.253	3.55481	4.45	271.141	224.96	397.962	60.9305	0.565279	-2.7
YDL148C	0.306	3.66298	1.68	18.4344	79.981	110.294	10.9729	0.725159	-7.7
YDL150W	0.215	3.99556	0.985	49.2465	52.908	143.004	49.9964	0.369976	-4
YDL153C	0.316	3.90441	3.84333	11.8325	77.157	183.922	3.07871	0.419509	-2.5
YDL155W	0.204	3.75126	1.01	2.43142	23.22	112.877	2.40735	0.20571	-2.7
YDL159W	0.194	3.85935	0.545	22.6645	15.07	25.4605	41.5862	0.591897	-4.1
YDL160C	0.3	3.73039	1.15	210.409	219.772	52.8655	182.965	4.15719	-1.3
YDL164C	0.241	3.77202	0.903333	13.442	24.182	29.6625	14.8804	0.815238	-6.3
YDL166C	0.221	3.87812	1.77667	62.0053	92.4075	171.289	34.8998	0.539483	-6
YDL167C	0.221	4.2364	0.865	34.5488	28.639	102.008	39.9408	0.280751	-8.6
YDL168W	0.329	4.04715	2.08	112.506	121.948	101.508	54.0895	1.20136	-3.7
YDL171C	0.383	3.8632	2.08667	316.881	80.8365	34.7505	151.86	2.3262	-10.3
YDL173W	0.238	4.30579	2.86	56.5265	81.54	169.226	19.7645	0.481841	-3.6
YDL174C	0.279	3.85129	2.02667	34.7588	16.6	37.2035	17.1507	0.446195	-11.3
YDL175C	0.209	3.98935	0.61	2.26358	21.017	59.8895	3.71079	0.35093	-5.2
YDL176W	0.203	3.7439	0.625	0.174902	5.757	30.314	0.279843	0.189912	-5.8
YDL177C	0.236	3.88584	0.806667	0.489459	11.5255	161.286	0.606767	0.07146	-0.2
YDL179W	0.182	3.76448	0.675	0.386299	35.974	92.5555	0.572295	0.388675	-3.2
YDL185W	0.401	3.87854	5.11333	1406.51	560.633	216.688	275.068	2.58728	-3.9
YDL189W	0.196	4.02079	0.905	25.0046	32.5665	42.274	27.6294	0.770367	-9.8
YDL192W	0.629	3.8043	24.24	975.554	1143.63	2194.77	40.2456	0.521071	-3.4
YDL193W	0.279	3.67678	0.985	50.9431	46.715	52.0555	51.7189	0.897408	-3.7
YDL195W	0.298	3.98036	2.10333	348.987	134.785	24.431	165.921	5.51695	-3.6
YDL198C	0.285	3.74157	1.59	99.3654	70.3235	51.4375	62.494	1.36716	-1.5
YDL201W	0.28	3.56531	1.80333	47.4379	95.405	52.8235	26.3057	1.80611	-5
YDL202W	0.191	3.60124	1.065	56.4337	40.22	64.1045	52.9894	0.627413	-5.4
YDL203C	0.189	3.80287	0.655	10.2165	15.426	22.596	15.5978	0.682687	-6.8
YDL205C	0.256	3.74218	0.65	76.7282	39.4535	151.494	118.043	0.260429	-3.9
YDL206W	0.18	3.68257	0.6	0.519562	1.602	18.2515	0.865937	0.0877736	-6.6
YDL207W	0.186	3.65073	0.85	19.2109	22.11	58.2635	22.6011	0.379483	-3.7
YDL212W	0.339	3.66079	7.45	102.848	147.102	603.611	13.8051	0.243704	-2.7
YDL213C	0.251	3.89399	3.5	199.003	142.267	197.23	56.8579	0.721325	-3
YDL215C	0.286	3.70619	1.34333	50.3847	11.9325	97.5385	37.5072	0.122336	-3.1
YDL219W	0.28	3.67653	2.315	15.195	148.929	241.326	6.5637	0.617131	-2.5
YDL223C	0.277	4.37206	1.055	11.2256	2.1265	5.4895	10.6404	0.387376	-5.1
YDL224C	0.194	4.11739	1.31333	28.2461	32.4965	22.202	21.5072	1.46367	-1.6
YDL225W	0.267	3.89336	1.44333	71.7226	58.3765	100.086	49.6923	0.583263	-1.4
YDL226C	0.239	3.97287	1.74667	130.37	162.948	110.94	74.6393	1.4688	-4.4
YDL227C	0.205	3.80482	1.45	1.00802	56.918	84.176	0.695187	0.676178	-4.2
YDL230W	0.198	3.73725	0.96	1.98453	12.5845	54.5735	2.06722	0.230597	-3.9
YDL231C	0.219	3.59746	1.215	4.66795	1.347	34.3065	3.84193	0.0392637	-3.8
YDL232W	0.537	3.84073	3.96	299.386	357.286	219.296	75.6025	1.62924	-5.6
YDL233W	0.201	3.8124	0.616667	1.4404	10.383	16.332	2.33578	0.635746	-3.5
YDL234C	0.238	3.59197	0.99	10.6137	12.2115	36.762	10.7209	0.332177	-3.8
YDL235C	0.284	3.78848	1.67	70.4419	112.698	230.766	42.1808	0.488368	-1.3
YDL236W	0.286	3.77977	2.1	125.142	116.624	246.54	59.5916	0.473046	-1.6
YDL237W	0.23	3.65426	1.26	10.2593	45.293	67.4905	8.14227	0.671102	-6.4
YDL240W	0.217	3.6434	1.44	1.60545	9.7485	14.704	1.11489	0.662983	-4.8
YDR001C	0.258	3.72706	2.97333	67.5611	21.6925	34.9155	22.7223	0.621286	-1.8
YDR002W	0.566	3.65021	12.0467	678.589	1108.42	1701	56.33	0.651627	-6.1
YDR003W	0.166	3.9311	1.6	27.9446	22.299	100.132	17.4654	0.222696	-5.2
YDR005C	0.183	4.00561	1.125	3.36215	20.7015	82.7385	2.98858	0.250204	-2.9
YDR011W	0.275	3.70301	4.09	103.068	37.1045	38.474	25.2001	0.964405	-6.1
YDR013W	0.212	3.69886	0.863333	2.60143	39.623	117.132	3.01324	0.338276	-1.7
YDR014W	0.201	3.68769	0.605	0.467484	6.3805	29.0555	0.7727	0.219597	-9.1
YDR016C	0.171	3.99299	1.315	45.0523	99.7785	256.478	34.2603	0.389034	-4.3
YDR017C	0.226	3.9047	1.475	28.0301	17.42	67.621	19.0034	0.257612	-3.1
YDR019C	0.231	3.76128	2.37333	317.573	90.796	484.108	133.809	0.187553	-2.3
YDR020C	0.203	3.84961	0.906667	12.0381	25.0475	101.992	13.2773	0.245583	-6.1
YDR021W	0.26	3.71322	1.115	9.54011	17.981	130.507	8.55616	0.137778	-2.9
YDR023W	0.492	3.60797	9.86	940.122	847.663	702.435	95.3471	1.20675	-4.2
YDR026C	0.25	3.73449	0.915	5.5244	12.008	61.4925	6.0376	0.195276	-2.2
YDR028C	0.224	4.24509	1.32	45.1943	49.4135	48.7505	34.2381	1.0136	-1.2
YDR030C	0.212	3.85336	1.12333	2.11247	2.2165	27.659	1.88053	0.0801367	-2.7
YDR032C	0.484	4.04114	5.83667	411.32	251.936	325.912	70.4717	0.77302	-0.7
YDR033W	0.599	3.5097	18.9433	867.046	828.357	454.105	45.7705	1.82415	-7.9
YDR034C	0.213	3.81555	1.19667	2.05926	12.62	50.0505	1.72083	0.252145	-5.1
YDR035W	0.364	3.9138	3.16	360.789	141.966	189.247	114.174	0.750165	-4.3
YDR036C	0.302	3.76395	1.275	43.8039	28.783	36.691	34.356	0.78447	-1.7
YDR037W	0.516	3.69391	7.93	993.372	682.177	446.462	125.268	1.52796	-3.6
YDR041W	0.213	3.65806	2.205	11.4543	53.7975	241.312	5.1947	0.222938	-3
YDR044W	0.554	3.74361	1.305	94.0857	76.9675	133.075	72.0963	0.578379	-5.5
YDR045C	0.235	3.85946	3.325	46.7854	116.797	369.428	14.0708	0.316158	-4.3
YDR046C	0.247	3.69814	1.34	168.046	45.822	123.368	125.407	0.371424	-3.3
YDR047W	0.241	3.62382	1.91667	44.9743	39.123	147.899	23.4648	0.264524	-4.3
YDR049W	0.22	3.73885	0.815	20.981	22.7995	42.642	25.7436	0.534672	-6.5
YDR050C	0.846	3.9602	30.67	7648.2	7111.5	5738.61	249.371	1.23924	-3
YDR051C	0.243	3.77124	1.21333	46.1272	36.6285	164.544	38.0169	0.222605	-4.5
YDR052C	0.22	3.77055	0.815	3.42669	21.447	43.3975	4.20453	0.494199	-2.2
YDR054C	0.269	3.95966	1.205	64.9093	81.509	104.706	53.8667	0.77846	-4.7
YDR055W	0.346	4.25186	3.14	44.6755	75.691	128.425	14.2279	0.589379	-2.4
YDR056C	0.231	3.81551	1.685	67.1152	84.192	172.539	39.831	0.487959	-5.4
YDR057W	0.192	3.88954	0.7	0.991621	17.267	50.8255	1.4166	0.339731	-3
YDR059C	0.267	3.77505	1.32333	33.5962	29.9275	25.295	25.3876	1.18314	-4.5
YDR060W	0.282	3.79231	1.28	93.0144	81.245	93.943	72.6675	0.864833	-6.3
YDR061W	0.167	3.69271	0.895	19.6819	22.223	114.171	21.991	0.194647	-7.5
YDR062W	0.291	3.75108	3.43	173.61	74.7715	174.981	50.6151	0.427313	-2.4
YDR063W	0.237	3.69957	2.075	48.1331	96.5345	96.118	23.1967	1.00433	-0.8
YDR064W	0.804	3.76846	27.3133	1282.42	7549.74	4697.9	46.952	1.60705	-5.9
YDR067C	0.221	3.57053	1.105	0.646847	20.147	164.734	0.585382	0.1223	-2.8
YDR069C	0.243	3.73886	1.08333	10.6221	6.2275	10.4685	9.80498	0.59488	-4.7
YDR071C	0.321	3.61093	5.97667	330.435	352.259	534.884	55.2875	0.658571	-2.1
YDR072C	0.202	3.48526	1.79	0.312964	29.7835	86.3125	0.17484	0.345066	-7.3
YDR074W	0.329	3.67928	2.28	265.17	32.4305	48.149	116.303	0.673545	-0.3
YDR075W	0.224	3.74151	0.9	13.0544	33.239	89.0705	14.5049	0.373176	-2.8
YDR080W	0.24	3.73211	1.72	1.33199	12.3575	29.389	0.774412	0.42048	-6.3
YDR081C	0.215	3.91095	0.815	12.0716	12.388	34.0365	14.8118	0.363962	-5.1
YDR084C	0.195	3.46572	1.40667	9.28926	52.0885	101.373	6.60374	0.513833	0
YDR085C	0.212	3.83735	1.24333	2.12597	2.964	11.7825	1.7099	0.25156	-1.6
YDR087C	0.241	3.50373	1.95	111.333	123.653	390.716	57.0938	0.316477	-3.8
YDR088C	0.25	3.7926	0.783333	4.47161	23.582	79.7755	5.70844	0.295605	0
YDR089W	0.208	3.77797	0.973333	2.59511	25.701	41.6895	2.66621	0.616486	-1.3
YDR090C	0.24	3.65299	0.845	26.165	18.4885	64.324	30.9645	0.287428	-3.9
YDR091C	0.454	3.72739	2.34	316.792	137.843	188.91	135.381	0.729677	-8.9
YDR093W	0.232	3.79414	1.28667	32.1356	14.747	11.2535	24.9758	1.31044	-4
YDR096W	0.231	4.05192	0.6	8.65526	11.273	6.69	14.4254	1.68505	-6.9
YDR097C	0.25	3.81673	0.915	18.8609	22.249	14.8325	20.613	1.50002	-2
YDR098C	0.25	3.7868	1.52333	58.0853	211.022	253.86	38.1304	0.831253	-1.7
YDR100W	0.203	3.59618	1.62	55.2417	79.449	163.084	34.0998	0.487166	-2.7
YDR101C	0.32	3.89297	2.56	216.5	79.461	165.748	84.5704	0.479409	-6
YDR105C	0.186	3.76061	1.08	28.8281	14.0325	62.946	26.6927	0.222929	-8.7
YDR107C	0.218	3.5255	0.77	1.53442	12.3765	16.008	1.99275	0.773145	-8.6
YDR110W	0.218	3.75544	0.65	4.0159	17.934	80.016	6.17831	0.22413	-7.4
YDR113C	0.192	3.97706	0.62	0.379377	40.1505	36.9535	0.611899	1.08651	-1.8
YDR115W	0.184	3.62955	1.48333	11.3057	97.913	246.44	7.62181	0.39731	-6.6
YDR116C	0.198	3.90404	1.525	43.7597	42.939	57.9125	28.6949	0.741446	-5.5
YDR117C	0.253	3.62937	1.24333	12.7643	41.316	41.854	10.2662	0.987146	-2.3
YDR118W	0.186	3.62804	0.62	3.98181	5.0025	44.368	6.42227	0.11275	-5.5
YDR119W	0.206	3.67236	1.66333	69.0063	60.3525	123.585	41.4868	0.488346	-5.5
YDR120C	0.238	3.78751	2.55667	95.6784	67.3315	188.6	37.4231	0.357007	-6
YDR121W	0.186	3.92984	1.065	37.9003	86.6515	126.188	35.5871	0.686688	-5.6
YDR122W	0.204	3.85843	2.055	21.9142	18.8075	15.024	10.6638	1.25183	-3.4
YDR127W	0.311	3.83871	3.02333	398.646	87.7385	29.6635	131.857	2.95779	-4.6
YDR128W	0.194	3.81265	0.813333	0.466525	6.0695	19.112	0.573596	0.317575	-2.1
YDR129C	0.315	3.84712	4.02	472.857	214.413	243.058	117.626	0.882149	-1.7
YDR135C	0.239	3.66578	2.53333	54.8671	35.5115	44.515	21.6581	0.797742	-6.3
YDR137W	0.191	3.74634	0.713333	1.51295	10.6355	80.8955	2.12096	0.131472	-4
YDR138W	0.243	3.66144	0.58	19.2971	13.2965	36.1345	33.2709	0.367972	-1.8
YDR139C	0.175	3.66172	4.18	23.3691	188.356	447.343	5.5907	0.421055	-4.2
YDR141C	0.208	3.58087	1.065	23.0684	13.7825	11.8975	21.6605	1.15844	0
YDR142C	0.195	3.81323	0.62	2.47132	4.8515	42.8595	3.98601	0.113195	-5.2
YDR143C	0.237	4.60492	0.855	8.1587	25.125	20.226	9.54234	1.24221	-2.4
YDR144C	0.227	4.06624	2.165	7.56471	43.681	48.9295	3.49409	0.892733	-5.9
YDR145W	0.182	4.04809	1.19	74.384	55.787	85.1575	62.5075	0.655104	-5.9
YDR146C	0.222	3.96611	0.826667	4.00851	33.547	31.7495	4.849	1.05662	-10.2
YDR147W	0.227	3.64221	0.59	2.36866	15.4095	83.112	4.01467	0.185406	-3.6
YDR148C	0.335	3.93611	1.04333	78.4075	89.944	45.038	75.1509	1.99707	-5.8
YDR152W	0.251	3.6421	1.95	200.682	98.471	177.852	102.914	0.553667	0
YDR156W	0.23	4.32845	1.7	72.1643	128.419	42.4635	42.4496	3.02422	-3.1
YDR159W	0.224	3.7062	0.8	0.578242	7.3685	24.1425	0.722803	0.305209	-6.8
YDR162C	0.181	4.10024	1.005	6.71654	43.5935	120.054	6.68312	0.363116	-1.2
YDR164C	0.232	3.64756	0.913333	7.29529	17.046	27.306	7.98754	0.624258	-1.8
YDR165W	0.261	3.7236	2.92333	74.1083	82.1995	203.486	25.3506	0.403958	-2.7
YDR166C	0.238	3.67417	1.225	26.5392	18.262	19.8955	21.6647	0.917896	-2.8
YDR167W	0.159	4.10516	1.545	44.9422	66.2935	159.434	29.0888	0.415805	-4.3
YDR168W	0.293	3.62652	2.22667	138.943	170.345	165.916	62.3996	1.0267	-3.8
YDR169C	0.174	4.15661	0.72	22.5515	25.6495	16.0495	31.3216	1.59815	-10
YDR172W	0.408	3.88289	3.95667	668.476	353.863	253.37	168.949	1.39662	-2
YDR173C	0.188	3.83599	0.535	2.01927	10.7985	55.641	3.77434	0.194075	-0.5
YDR174W	0.386	3.78584	6.67	250.563	295.851	526.934	37.5657	0.561458	-6.2
YDR175C	0.211	3.64314	1.095	43.5231	44.0405	110.153	39.7471	0.399814	-4.8
YDR176W	0.206	3.91975	0.88	12.4655	22.463	48.0635	14.1653	0.467361	-1.2
YDR177W	0.245	3.80386	3.62	99.8597	162.287	339.087	27.5856	0.478602	-1.6
YDR178W	0.3	3.6355	2.41	31.1348	72.0205	29.7415	12.919	2.42155	-2.3
YDR180W	0.22	3.60148	1.13333	2.26809	7.6295	12.111	2.00126	0.629964	-8.9
YDR181C	0.216	3.76636	0.7	1.44519	9.0125	54.8485	2.06456	0.164316	-3
YDR182W	0.206	3.60112	1.25	13.0867	33.432	50.028	10.4694	0.668266	-3.3
YDR184C	0.238	3.89765	1.765	0.772974	29.2445	104.531	0.437946	0.279769	-0.7
YDR185C	0.2	3.60649	0.525	1.71576	7.315	34.009	3.26811	0.21509	-2.9
YDR186C	0.205	4.05392	1.21333	5.18172	18.1775	48.0315	4.27065	0.37845	-8.4
YDR188W	0.256	3.92476	4.83	118.403	152.978	194.248	24.5141	0.787542	-3.4
YDR189W	0.271	3.81434	1.09	76.4331	49.812	68.5045	70.1221	0.727135	-6.6
YDR190C	0.277	3.93728	3.23667	235.406	134.78	285.34	72.7309	0.472347	-4.3
YDR191W	0.19	3.77147	0.58	1.53516	7.295	40.7775	2.64683	0.178898	-0.9
YDR192C	0.162	4.73845	1	2.02664	27.3435	22.764	2.02664	1.20117	-6
YDR194C	0.289	3.80037	2.805	146.562	56.0555	150.177	52.2502	0.373263	-6.9
YDR195W	0.222	3.73133	0.836667	20.7219	20.805	76.68	24.7672	0.271322	0
YDR196C	0.191	3.69893	1.53	20.8098	35.8495	167.145	13.6012	0.214481	-7.5
YDR197W	0.202	3.61803	0.65	1.47615	13.0485	69.5045	2.271	0.187736	-11.1
YDR198C	0.205	3.54913	1.06333	1.09339	11.4845	84.5415	1.02827	0.135845	-5.2
YDR200C	0.199	4.00279	0.756667	0.824113	10.9975	25.9005	1.08914	0.424606	-2.5
YDR201W	0.232	3.76236	1.25	11.9521	36.886	127.498	9.56171	0.289306	-13.2
YDR202C	0.235	3.71428	0.645	13.2843	15.4395	51.6495	20.5958	0.298928	-5.8
YDR204W	0.195	3.6173	0.68	2.43884	25.6175	80.16	3.58653	0.31958	-8.9
YDR205W	0.185	3.64992	0.52	9.51858	9.1685	18.5585	18.305	0.494032	-4.5
YDR207C	0.214	4.29414	0.5	8.60365	13.703	12.5485	17.2073	1.092	-4.2
YDR208W	0.229	3.81958	1.045	7.32897	26.485	37.157	7.01336	0.712786	-3.2
YDR210W	0.341	3.80982	4.31	29.1578	318.555	476.798	6.76515	0.668114	-3.2
YDR211W	0.296	3.825	1.71333	132.2	67.598	159.177	77.1594	0.424672	-1.2
YDR212W	0.329	4.00092	2.79	94.7855	178.204	224.999	33.9733	0.792025	-3.4
YDR213W	0.196	4.02834	0.683333	0.509924	10.576	20.0255	0.746231	0.528127	-3.5
YDR214W	0.232	3.71887	2.115	196.557	177.958	134.869	92.9348	1.31949	-4.9
YDR217C	0.203	3.90852	0.853333	1.36274	12.929	21.576	1.59696	0.599231	-8.2
YDR219C	0.186	3.84145	0.743333	12.812	20.7465	77.4185	17.2359	0.267979	-6.8
YDR221W	0.219	3.81562	1.04667	21.121	22.1195	34.171	20.1793	0.647318	-6
YDR222W	0.276	3.66335	0.83	1.25902	17.834	35.3935	1.5169	0.503878	-6.2
YDR224C	0.721	3.9059	27.53	2286.88	1824.28	1497.96	83.0687	1.21785	-1
YDR226W	0.618	3.95646	17	2077.81	1495.48	1058.7	122.224	1.41256	-2.6
YDR228C	0.248	3.73656	0.963333	3.74317	23.317	59.503	3.88564	0.391863	-2.6
YDR229W	0.182	4.17418	0.83	25.8972	20.0815	108.205	31.2014	0.185588	-11.4
YDR231C	0.169	3.59739	1.15	11.6746	12.7895	57.4575	10.1518	0.222591	-3
YDR232W	0.297	4.01626	1.51	107.722	91.7465	47.98	71.3394	1.91218	-6.1
YDR233C	0.484	3.62533	9.385	879.888	462.762	266.2	93.7547	1.7384	-3
YDR234W	0.278	3.93612	1.85	224.544	49.68	74.814	121.375	0.664047	-2.5
YDR235W	0.213	3.31559	0.955	5.5193	11.1825	94.597	5.77938	0.118212	-1.2
YDR236C	0.236	3.76597	1.11	10.4765	24.408	145.504	9.43826	0.167749	-4.6
YDR237W	0.254	3.70787	1.35	5.85136	42.8175	105.504	4.33434	0.40584	-0.2
YDR238C	0.309	3.75609	2.54	312.978	117.508	104.527	123.22	1.12419	-8.7
YDR239C	0.192	4.18743	0.766667	14.052	16.029	19.15	18.3288	0.837023	-3.7
YDR242W	0.217	3.78987	0.673333	0.768999	1.1105	26.2915	1.14208	0.042238	-2.7
YDR243C	0.249	3.7577	0.903333	1.83304	18.007	32.9935	2.02919	0.545774	-9.4
YDR244W	0.184	3.89383	1.15	7.46134	19.801	58.3	6.48812	0.33964	-6.8
YDR245W	0.219	3.53143	2.48667	39.5456	57.195	309.276	15.9031	0.184932	-0.6
YDR247W	0.245	3.74993	0.63	25.1689	8.896	6.0175	39.9507	1.47835	-4.4
YDR251W	0.201	3.93418	1.35333	5.46881	22.3105	26.546	4.04099	0.840447	-9.6
YDR257C	0.26	3.63584	0.845	45.3097	24.0435	91.0035	53.6209	0.264204	-2.5
YDR258C	0.303	3.82264	2.18	140.235	43.675	38.2655	64.3282	1.14137	-1.8
YDR260C	0.161	4.17775	0.786667	3.74543	35.7205	73.4605	4.76114	0.486255	-8.1
YDR261C	0.25	3.76481	1.345	13.3381	35.7595	52.907	9.91677	0.675894	-3.4
YDR262W	0.184	3.77906	0.946667	12.9478	44.6775	138.792	13.6772	0.321901	-0.6
YDR264C	0.221	3.70959	1.42667	52.4551	45.4095	140.787	36.7676	0.322539	-4.2
YDR265W	0.213	3.50473	0.775	7.62446	6.8905	139.992	9.83802	0.0492207	-5.1
YDR266C	0.25	3.81403	1.045	30.5746	50.003	48.9755	29.258	1.02098	-5
YDR267C	0.226	3.79565	1.67667	10.8775	33.7015	120.167	6.48758	0.280456	-3.3
YDR268W	0.206	3.6889	0.966667	9.5054	11.9435	70.953	9.83318	0.16833	-3.6
YDR270W	0.21	3.84152	0.525	5.88814	7.0745	11.8115	11.2155	0.59895	-4.2
YDR272W	0.245	3.77558	1.81333	111.51	91.0635	216.221	61.4943	0.421159	-3.2
YDR279W	0.203	3.77072	0.58	3.74812	25.2755	73.314	6.46228	0.344757	-6.2
YDR280W	0.224	3.89254	1.75333	58.0028	56.6415	283.086	33.0815	0.200086	-5
YDR283C	0.227	3.73698	0.87	5.97113	11.323	19.6435	6.86336	0.576425	-2.8
YDR284C	0.234	3.50599	1.24667	14.7563	44.559	171.737	11.8366	0.259461	-3.9
YDR286C	0.214	3.615	1.135	0.462213	27.489	75.288	0.407236	0.365118	-8.6
YDR288W	0.186	3.86192	0.756667	1.40341	17.2525	137.798	1.85472	0.125201	-3
YDR289C	0.244	3.94447	0.83	12.5828	35.768	59.4175	15.16	0.601978	-4.4
YDR291W	0.225	3.69384	0.98	2.09658	4.7535	26.5635	2.13937	0.178949	-3.4
YDR292C	0.236	3.87347	1.695	13.321	50.9265	107.267	7.85902	0.474764	-3.7
YDR293C	0.271	3.97013	0.966667	125.594	40.2075	31.943	129.924	1.25873	-1.6
YDR294C	0.241	3.73788	1.98	85.8694	40.4905	61.7265	43.3684	0.655966	-0.5
YDR295C	0.201	3.72995	1.19	4.07631	13.1435	39.4375	3.42547	0.333274	-2.3
YDR296W	0.158	3.55153	1.15333	67.3149	46.8685	73.681	58.3655	0.6361	-2.8
YDR297W	0.3	3.42567	2.99	132.921	79.6615	94.0945	44.4551	0.846612	-7.8
YDR298C	0.298	3.88294	3.15333	426.22	197.855	216.243	135.165	0.914964	-1.1
YDR299W	0.293	3.89547	1.51	84.9137	79.9545	125.617	56.2342	0.636497	-5.7
YDR300C	0.295	3.89741	1.615	130.557	66.913	150.919	80.8404	0.44337	-1.8
YDR301W	0.234	3.76834	1.285	9.04567	10.211	15.306	7.03943	0.667124	-4.1
YDR302W	0.251	3.35847	1.67667	78.074	50.378	214.44	46.565	0.234929	0
YDR303C	0.243	3.66669	2.09333	99.0399	29.9385	37.786	47.3121	0.792317	-4.1
YDR304C	0.363	3.78736	5.81	142.121	315.418	513.524	24.4615	0.614223	-0.2
YDR305C	0.251	3.69529	0.97	10.4824	22.763	105.846	10.8066	0.215058	0
YDR306C	0.207	3.61135	1.36667	1.77621	11.336	74.8095	1.29966	0.151532	-0.9
YDR307W	0.228	3.42777	0.826667	25.7184	20.0605	19.3985	31.111	1.03413	-4.8
YDR308C	0.257	3.74079	1.21	11.6783	64.3995	165.558	9.65149	0.388985	-0.3
YDR309C	0.224	3.99956	1.49	7.62452	107.938	74.81	5.11712	1.44282	-3.2
YDR310C	0.222	4.08366	0.865	17.9701	15.2145	22.7065	20.7747	0.67005	-8.1
YDR311W	0.273	3.83558	0.755	16.1384	22.5385	100.024	21.3753	0.225331	-3.6
YDR315C	0.196	3.53156	0.655	0.908679	6.652	44.78	1.3873	0.148548	-6.2
YDR316W	0.243	3.5402	0.985	2.05622	12.478	42.1125	2.08754	0.296302	-5.3
YDR321W	0.296	3.95473	2.99	73.2	205.061	248.372	24.4816	0.82562	-1.9
YDR322W	0.249	3.60226	0.965	44.7434	30.7675	59.716	46.3662	0.51523	-0.6
YDR323C	0.195	3.71293	0.6	4.88485	5.876	57.3845	8.14142	0.102397	-5.9
YDR325W	0.208	3.81954	0.935	4.89153	6.7095	38.621	5.23158	0.173727	-5.9
YDR326C	0.229	3.99686	0.94	1.75569	19.9545	32.4935	1.86775	0.614107	-2.3
YDR328C	0.272	4.07007	3.965	186.323	260.788	509.147	46.992	0.512206	-4.6
YDR329C	0.162	3.6938	0.86	15.7285	13.154	95.3215	18.2889	0.137996	-3.8
YDR331W	0.211	3.72005	0.985	36.4385	41.798	89.961	36.9934	0.464624	-10.6
YDR333C	0.237	3.7104	0.926667	6.04098	25.5115	112.123	6.51905	0.227531	-1.9
YDR334W	0.227	3.74704	0.845	7.69743	6.4875	22.663	9.10939	0.28626	-3.1
YDR335W	0.241	3.55702	1.28	38.7023	20.449	31.859	30.2362	0.641859	-7
YDR336W	0.201	3.65679	0.63	0.21352	12.4875	159.738	0.338921	0.0781751	-4.1
YDR337W	0.209	3.7404	1.085	8.02581	42.2665	107.413	7.39706	0.393495	-3.6
YDR339C	0.244	3.60663	2.25333	9.06957	109.279	267.434	4.02496	0.408622	-5.8
YDR341C	0.384	3.62402	4.79333	249.439	298.572	251.335	52.0387	1.18794	-1.9
YDR346C	0.345	3.88096	4.04667	292.149	113.734	322.238	72.1951	0.352952	-4.1
YDR347W	0.176	3.73602	1.26	65.5362	41.4745	58.0775	52.0129	0.714123	-7.8
YDR348C	0.225	4.29086	0.846667	25.3242	46.0045	110.644	29.9105	0.41579	-4.9
YDR349C	0.186	4.03571	0.93	6.49759	19.9515	54.671	6.98666	0.364938	-8.7
YDR350C	0.186	3.48257	0.73	0.129394	3.8335	60.646	0.177252	0.0632111	-9.2
YDR352W	0.165	3.81217	0.68	44.4567	26.399	111.165	65.3774	0.237477	-8
YDR353W	0.409	4.00276	9.38667	1162.54	488.991	308.994	123.851	1.58253	-2.4
YDR354W	0.219	3.80929	0.975	75.1693	49.3475	95.9745	77.0967	0.514173	-3.6
YDR356W	0.233	3.67427	0.82	9.11444	23.303	26.6305	11.1152	0.875049	-11.9
YDR361C	0.313	3.74929	2.78667	122.591	129.6	366.472	43.9919	0.353642	-1.3
YDR362C	0.179	3.87874	0.65	8.19371	10.986	41.6975	12.6057	0.263469	-3.3
YDR363W	0.227	3.80996	0.73	1.60154	9.043	42.954	2.19389	0.210528	-5
YDR364C	0.211	3.82462	0.91	10.7943	12.7005	87.7325	11.8619	0.144764	-4.8
YDR365C	0.323	3.80057	2.34667	86.2961	64.058	253.771	36.7739	0.252424	-1.4
YDR367W	0.25	3.42816	1.42333	43.584	34.5595	96.859	30.6211	0.356802	-3.9
YDR368W	0.37	3.7454	2.23667	286.089	135.787	158.348	127.909	0.857523	-1.4
YDR371W	0.223	3.62348	1.32	1.74265	9	66.021	1.32019	0.13632	-0.3
YDR372C	0.281	3.80983	1.38	72.9102	111.015	334.192	52.8335	0.33219	-8.8
YDR373W	0.256	3.61198	2.18	28.0649	91.101	346.656	12.8738	0.262799	-4.5
YDR376W	0.242	3.69222	1.99	2.91105	17.388	72.422	1.46284	0.240093	-8.4
YDR377W	0.293	3.67656	4.45	71.1377	353.072	414.134	15.986	0.852556	-0.3
YDR378C	0.209	3.99649	1.89	65.88	233.629	635.318	34.8572	0.367735	-7.5
YDR379W	0.188	3.96245	1.04	11.1147	8.6675	23.063	10.6872	0.375818	-3
YDR381W	0.375	4.15854	5.215	1192.35	626.053	794.087	228.639	0.788394	-3
YDR382W	0.809	4.51249	84.12	3255.4	5266.79	5718.42	38.6995	0.921022	-0.7
YDR383C	0.16	3.80328	1.47	10.3011	14.495	113.106	7.00754	0.128155	0
YDR384C	0.195	3.8175	1.80333	114.685	96.4105	59.481	63.5962	1.62086	-2.9
YDR388W	0.244	3.91221	3.23	172.258	135.747	108.41	53.3306	1.25216	-4
YDR389W	0.199	3.97847	1.24	23.1189	19.5685	26.0295	18.6443	0.751782	-2.2
YDR390C	0.225	3.85109	1.01	29.4187	28.4235	68.9195	29.1274	0.412416	-5.4
YDR391C	0.252	3.78742	1.17667	32.6014	17.065	56.2485	27.7065	0.303386	0
YDR392W	0.223	3.80702	0.833333	10.8477	14.495	54.201	13.0173	0.26743	-2.4
YDR393W	0.238	3.61074	0.69	1.50703	9.966	63.5815	2.1841	0.156744	-3.5
YDR394W	0.291	3.8801	4.38333	94.8337	119.535	204.81	21.6351	0.58364	-5.3
YDR395W	0.277	3.58002	1.535	110.471	73.2775	87.098	71.968	0.841322	-3.9
YDR397C	0.175	3.75969	1.76667	90.3704	88.5395	182.46	51.153	0.485253	-6.1
YDR398W	0.244	3.89974	1.73	83.0347	56.311	173.934	47.997	0.323749	-4.1
YDR399W	0.374	3.70436	7.37	498.093	312.925	1319.1	67.5839	0.237227	-4.3
YDR400W	0.225	3.76885	1.2	8.56395	27.5185	38.9915	7.13662	0.705756	-0.8
YDR404C	0.228	3.73967	2.75667	142.956	117.085	129.594	51.8582	0.903475	-4.2
YDR405W	0.154	3.64444	0.845	52.0683	34.4105	27.91	61.6193	1.23291	-2.2
YDR406W	0.274	3.73575	0.76	15.0994	3.3105	8.042	19.8676	0.411651	-9
YDR407C	0.22	3.62135	0.813333	2.31274	11.2515	25.215	2.84353	0.446222	-2.7
YDR408C	0.18	3.82325	2.18667	125.08	119.546	242.809	57.2012	0.492349	-10.1
YDR410C	0.178	3.34826	1.59333	17.8398	29.2445	190.797	11.1965	0.153276	-4
YDR411C	0.196	3.83641	1.58	27.6288	25.3445	68.1475	17.4866	0.371907	-6.1
YDR414C	0.182	3.29921	0.825	0.0914814	14.142	54.331	0.110887	0.260293	-2.9
YDR415C	0.235	3.74099	1.01667	2.15529	24.969	113.88	2.11995	0.219257	-3.5
YDR416W	0.213	3.58109	1.16	2.6863	11.17	75.691	2.31578	0.147574	-4.5
YDR422C	0.207	4.04918	0.555	7.2073	14.898	26.0355	12.9861	0.572219	-8.6
YDR423C	0.175	3.95946	0.58	1.52882	19.953	27.6315	2.6359	0.722111	-3.1
YDR424C	0.247	3.60592	1.76667	30.4752	133.513	238.938	17.2501	0.55878	-3.1
YDR427W	0.312	3.52884	5.26667	258.008	144.487	348.212	48.9889	0.414939	-5.3
YDR429C	0.329	3.96926	8.34333	171.97	440.344	820.895	20.6117	0.53642	-2.1
YDR430C	0.233	3.7287	1.3	34.0882	15.7645	22.717	26.2217	0.693952	-6
YDR432W	0.447	4.24804	3.77667	1048.5	532.428	132.118	277.626	4.02994	-4
YDR434W	0.233	3.65151	1.55	47.6017	44.2275	132.511	30.7108	0.333765	-5.5
YDR435C	0.203	3.65606	0.66	1.19446	14.752	56.5135	1.80979	0.261035	-6.5
YDR443C	0.197	3.79078	0.91	1.70187	4.122	8.506	1.87019	0.484599	-7.6
YDR448W	0.183	3.71219	1.35	20.1128	15.7745	97.955	14.8984	0.161038	-5.6
YDR449C	0.274	3.47466	2.155	52.1014	53.3135	160.653	24.177	0.331856	-3.3
YDR451C	0.212	3.84205	0.78	0.740191	56.4665	97.9155	0.948963	0.576686	-6.3
YDR452W	0.233	3.60554	3.81	3.05707	27.987	133.662	0.802379	0.209386	-2
YDR453C	0.363	3.75869	1.81667	75.0941	6.724	26.799	41.3362	0.250905	-3.7
YDR454C	0.405	3.86177	7.24333	487.711	510.764	714.773	67.3325	0.714581	-3
YDR456W	0.237	3.73064	1.53333	26.4994	22.4415	41.945	17.2822	0.535022	-5.2
YDR457W	0.236	3.69826	1.31333	11.769	18.847	15.309	8.96116	1.23111	-7.9
YDR458C	0.212	3.65495	0.866667	14.3365	26.0085	62.5835	16.5421	0.415581	-7.9
YDR459C	0.204	3.58703	0.94	0.239107	5.026	86.2935	0.254369	0.0582431	-4.9
YDR460W	0.224	3.59643	0.863333	15.0135	34.0315	81.7425	17.3902	0.416326	-4.1
YDR462W	0.178	3.53886	1.29	44.0222	80.4125	90.029	34.1257	0.893184	-2.4
YDR463W	0.216	3.94236	0.98	2.14768	47.9805	68.09	2.19151	0.704663	-4.2
YDR464W	0.215	3.87976	1.29	2.35869	13.8305	15.911	1.82844	0.869241	-5.3
YDR465C	0.27	3.71848	1.83333	61.6009	43.25	170.597	33.6005	0.253521	-7
YDR466W	0.182	3.87889	0.7	0.0784942	8.05	21.031	0.112135	0.382768	-8
YDR468C	0.28	3.94772	1.755	0.517331	74.893	195.927	0.294776	0.38225	-6.4
YDR469W	0.183	4.18256	1.16	7.78789	44.2445	161.263	6.7137	0.274362	0
YDR470C	0.239	3.66314	0.775	0.534403	14.199	26.697	0.689552	0.531858	-3.2
YDR471W	0.594	3.52084	27.155	2486.93	2086.13	2460.86	91.5829	0.847723	-3.5
YDR472W	0.208	3.90541	1.77667	18.7867	32.1275	127.754	10.5741	0.25148	-0.2
YDR473C	0.213	3.59351	0.75	10.1153	15.42	44.055	13.4871	0.350017	-3.7
YDR476C	0.162	3.62023	0.865	30.5584	30.553	24.3325	35.3276	1.25565	-5.3
YDR477W	0.276	3.76954	1.07	77.4718	50.2615	32.808	72.4036	1.53199	-3.1
YDR478W	0.177	3.65175	0.835	0.797488	18.8735	64.517	0.955076	0.292535	0
YDR480W	0.213	3.83041	0.63	5.74497	13.142	25.582	9.119	0.513721	-0.8
YDR481C	0.238	3.9474	1.70333	36.4139	84.5315	292.901	21.378	0.2886	-1.4
YDR482C	0.114	3.97186	0.615	9.63887	22.0485	83.3625	15.673	0.264489	-4.3
YDR483W	0.364	3.58862	4.47667	92.8076	155.575	230.929	20.7314	0.673691	-4.7
YDR484W	0.235	3.68123	0.59	20.4507	12.902	42.8525	34.6622	0.301079	-3.5
YDR485C	0.215	3.91928	0.75	4.0252	11.5365	45.0705	5.36693	0.255966	-5.6
YDR490C	0.171	3.7641	0.595	1.70642	8.972	14.434	2.86793	0.621588	-8.6
YDR492W	0.266	3.43219	2.33	0.0764999	36.9205	88.03	0.0328326	0.419408	-0.5
YDR493W	0.217	3.93114	0.795	9.19349	52.9435	67.0445	11.5641	0.789677	-4.1
YDR494W	0.211	3.78801	0.99	7.3479	28.404	156.923	7.42212	0.181005	-12.4
YDR495C	0.202	3.60113	0.5	1.73843	8.3895	19.8145	3.47687	0.423402	0
YDR496C	0.334	3.68593	2.31	152.188	113.038	248.875	65.8825	0.454196	-3.4
YDR497C	0.27	3.82607	4.65	199.228	73.8975	256.509	42.8447	0.288089	-3.6
YDR498C	0.205	3.65921	0.93	13.0052	15.5285	59.38	13.9841	0.261511	-9.9
YDR500C	0.769	4.06025	28.0533	1219.56	3164.96	2802.42	43.4729	1.12937	-1.6
YDR502C	0.579	3.90312	2.62667	1106.79	223.93	105.954	421.367	2.11347	-1.7
YDR503C	0.185	3.50915	0.66	10.0624	12.3275	42.318	15.246	0.291306	-5.1
YDR505C	0.227	3.95018	0.755	8.12769	31.8945	32.8305	10.7651	0.97149	-2
YDR507C	0.231	3.81048	1.265	29.8229	47.946	33.1405	23.5754	1.44675	-7.2
YDR508C	0.286	3.74634	3.26667	617.263	117.233	191.723	188.958	0.611471	-14.8
YDR510W	0.402	3.84961	6.23667	315.683	868.574	204.716	50.6173	4.24282	-5.6
YDR511W	0.197	3.56635	0.973333	14.2071	45.591	29.369	14.5963	1.55235	-2.8
YDR512C	0.138	3.85899	1.28	3.53443	52.3165	50.3085	2.76127	1.03991	-1.1
YDR513W	0.297	3.70656	2.96	189.414	270.25	201.746	63.9911	1.33955	-4.2
YDR514C	0.178	3.62667	0.806667	2.2675	17.248	69.47	2.81095	0.24828	-6.4
YDR516C	0.253	3.83365	3.56667	41.5272	30.123	39.341	11.6431	0.76569	-1.5
YDR517W	0.19	3.97609	1.02333	111.986	48.9695	83.43	109.433	0.586953	-1.6
YDR518W	0.288	3.66049	0.985	21.1065	54.9225	51.881	21.4279	1.05862	-3.3
YDR519W	0.272	3.86852	2.995	48.4016	141.686	277.258	16.1608	0.511028	-3.2
YDR527W	0.242	3.77458	1.23333	28.082	44.8145	71.8055	22.7692	0.62411	-2.8
YDR528W	0.226	3.90592	0.64	6.51426	15.65	24.9965	10.1785	0.626088	-2.4
YDR529C	0.251	3.65432	6.02667	357.09	162.984	355.366	59.2517	0.458636	-3.8
YDR530C	0.212	3.68066	1.44333	2.45012	13.0385	36.046	1.69754	0.361718	-1.7
YDR531W	0.223	3.85742	2.005	25.5007	44.5935	181.463	12.7185	0.245744	-5.7
YDR533C	0.33	3.92767	1.885	113.694	17.8155	58.4225	60.3149	0.304942	0
YDR538W	0.205	3.77836	0.83	1.60872	14.66	36.796	1.93821	0.398413	-0.8
YDR539W	0.241	3.68486	0.745	26.6601	35.2705	62.1465	35.7854	0.567538	-8.2
YDR541C	0.262	3.80961	0.95	0.551237	2.9275	27.3275	0.58025	0.107127	-3.6
YEL001C	0.249	3.77774	4.21333	227.885	212.03	325.569	54.0866	0.651258	-0.6
YEL002C	0.259	3.66671	2.27	172.534	196.258	170.569	76.0062	1.15061	-11.2
YEL004W	0.175	3.44911	0.775	0.175391	7.6035	29.229	0.226311	0.260135	-7.1
YEL005C	0.178	3.82282	1.185	0.284678	5.724	22.543	0.240234	0.253915	-4.2
YEL006W	0.187	3.76121	1.56667	1.32379	15.4775	158.321	0.84497	0.0977606	-2.1
YEL009C	0.314	3.89859	20.4267	13.9049	38.5255	595.106	0.680721	0.0647373	-1.3
YEL012W	0.206	3.972	1.02333	19.9435	30.8335	55.415	19.4888	0.556411	-5.5
YEL013W	0.264	4.00098	1.58	145.119	62.4145	96.495	91.8478	0.646816	-5
YEL015W	0.231	3.97565	1.30333	34.8754	43.4245	157.014	26.7586	0.276565	-3.8
YEL016C	0.204	3.58539	0.78	6.07292	4.855	69.1655	7.78579	0.070194	-5.6
YEL017C-A	0.697	3.60488	33.36	857.805	3600.95	1747.28	25.7136	2.0609	-6.1
YEL017W	0.193	3.75803	0.98	11.6703	38.0885	40.032	11.9085	0.951451	-5.8
YEL018W	0.205	3.83192	4.01333	3.19459	28.7905	112.326	0.795993	0.256313	-1.2
YEL020C	0.181	3.91391	0.77	3.58175	5.0555	35.131	4.65162	0.143904	0
YEL022W	0.236	3.70948	1.84333	53.7306	22.9765	30.026	29.1486	0.76522	-10.7
YEL024W	0.425	3.92092	2.9	78.496	55.418	41.617	27.0676	1.33162	-2.1
YEL025C	0.205	3.60485	1.22	2.31635	2.533	29.5685	1.89865	0.0856655	-0.3
YEL026W	0.7	3.93011	13.185	1229.35	1051.66	282.873	93.2382	3.71778	-5.6
YEL027W	0.648	3.95657	17.095	565.111	1376.22	1334.33	33.0571	1.03139	-2
YEL029C	0.227	3.61444	0.906667	2.20589	16.8775	126.405	2.43297	0.133519	-4.3
YEL030W	0.292	4.0527	1.14	85.9986	5.638	14.84	75.4374	0.379919	-2.5
YEL031W	0.354	3.69627	5.12667	295.764	106.701	52.0005	57.6912	2.05191	-5
YEL032W	0.266	4.04767	1.91	26.7835	26.585	32.065	14.0228	0.829097	-3.9
YEL034W	0.846	4.03053	17.1233	1483.72	5064.16	1031.78	86.6488	4.90818	-2.4
YEL036C	0.225	3.72242	2.18333	22.4563	39.319	113.359	10.2853	0.346852	-1.2
YEL037C	0.237	4.27777	1.48333	118.8	185.44	102.162	80.0896	1.81515	-3.5
YEL038W	0.181	3.81863	2.22667	24.467	45.4095	163.929	10.9882	0.277006	-1.7
YEL040W	0.334	4.23418	8.26667	210.143	250.169	393.45	25.4205	0.635835	-7.5
YEL042W	0.309	3.86759	1.66333	89.6941	107.971	53.844	53.9243	2.00526	-5.6
YEL043W	0.232	3.9854	1.33	13.6725	11.1425	15.187	10.2801	0.733687	-4.7
YEL044W	0.16	4.01805	1.795	34.1111	46.6625	218.071	19.0034	0.213978	-6.6
YEL046C	0.395	3.85763	3.9	1775.69	315.476	124.847	455.305	2.52689	0
YEL047C	0.33	3.97264	1.405	306.161	114.178	98.0925	217.909	1.16399	-3
YEL048C	0.226	3.58049	1.33333	11.5731	43.643	161.494	8.67983	0.270245	-7.5
YEL050C	0.253	3.94064	1.45	26.9671	37.388	90.6485	18.598	0.41245	-12.1
YEL051W	0.431	3.88997	3.685	233.929	366.809	479.778	63.4813	0.764539	-5.1
YEL052W	0.228	3.68183	0.935	29.5594	21.2805	58.24	31.6144	0.365393	-3.3
YEL053C	0.227	3.59576	1.32	2.04895	6.5995	29.618	1.55223	0.222821	-2.2
YEL055C	0.236	3.65472	1.46333	36.0637	49.953	62.8625	24.6449	0.794639	-3.8
YEL056W	0.243	3.88967	1.90667	18.9021	22.506	104.477	9.9137	0.215416	-5.5
YEL058W	0.236	3.79486	3.41667	66.3992	55.084	164.071	19.4339	0.335732	-4
YEL060C	0.377	4.01592	1.65667	76.0126	60.008	18.7665	45.8829	3.19761	-2.3
YEL061C	0.224	3.86835	1.54	0.555328	11.09	33.644	0.360602	0.329628	-3.5
YEL063C	0.322	3.63647	1.3	167.339	46.5645	37.9855	128.723	1.22585	-1.4
YEL064C	0.203	3.70547	1.235	0.138039	8.0435	36.7255	0.111773	0.219017	-6
YEL065W	0.278	3.56581	1.69333	14.2724	31.986	89.0035	8.42859	0.359379	-4.5
YEL066W	0.24	3.60649	0.913333	14.4008	47.861	38.052	15.7673	1.25778	-1.3
YEL071W	0.311	3.80202	2.33	687.141	325.173	823.264	294.91	0.394981	-6.2
YER001W	0.248	3.62448	1.325	37.7448	39.694	71.789	28.4866	0.552926	-3.2
YER002W	0.26	3.78754	3.005	81.7408	229.032	226.603	27.2016	1.01072	-3.5
YER003C	0.373	3.76686	1.91	352.45	278.74	101.351	184.529	2.75025	-6.2
YER004W	0.18	3.94982	1.79333	77.5493	98.8695	124.3	43.2431	0.79541	-5.6
YER005W	0.198	3.78193	0.965	0.523534	8.1175	51.5595	0.542522	0.157439	-2.4
YER006W	0.298	3.88791	4.03	182.078	188.998	208.967	45.1806	0.904439	-0.9
YER007C-A	0.326	3.63804	5.45	92.4429	211.996	258.607	16.962	0.819763	-5.1
YER008C	0.232	3.75464	0.993333	21.9412	17.536	25.915	22.0885	0.676674	-6.4
YER009W	0.419	3.77753	7.53667	137.695	1336.28	1119.71	18.27	1.19341	-2.1
YER010C	0.184	3.94824	1.16	8.73964	29.8345	84.327	7.53418	0.353795	-3.9
YER012W	0.284	3.75662	5.08667	144.378	174.056	102.699	28.3836	1.69482	-6.8
YER013W	0.206	3.78069	0.685	2.8734	11.13	30.738	4.19475	0.362093	-6.4
YER014W	0.197	3.82006	1.205	13.7702	27.28	56.1085	11.4275	0.486201	-3.1
YER016W	0.171	4.02911	1.48	17.1583	35.632	152.525	11.5935	0.233613	-12.7
YER017C	0.216	3.88166	0.925	36.4195	16.506	28.9355	39.3724	0.570441	-8.5
YER021W	0.271	3.64478	2.86333	33.247	116.031	251.383	11.6113	0.461571	-2.8
YER022W	0.235	3.7449	1.595	31.0907	23.1275	76.002	19.4926	0.304301	-1.6
YER023W	0.294	3.97929	2.51667	530.077	305.942	301.917	210.627	1.01333	-6
YER025W	0.423	3.89529	4.45667	338.359	358.282	177.724	75.9221	2.01595	-0.2
YER026C	0.266	3.76078	4.21667	3.8985	136.155	334.522	0.924546	0.407015	-4.2
YER027C	0.221	4.03353	0.886667	45.5129	75.3075	39.8685	51.3303	1.8889	-6.7
YER030W	0.352	4.14524	3.20333	70.4357	178.514	182.886	21.9882	0.976097	-2.9
YER031C	0.242	4.11946	2.7	168.549	179.087	224.559	62.4256	0.797505	-2.3
YER032W	0.205	3.96728	0.79	0.0690241	12.7435	8.9935	0.0873723	1.41697	-3.3
YER034W	0.137	3.87362	0.806667	33.9246	35.968	40.1575	42.0553	0.895673	-2.3
YER036C	0.463	3.78212	4.87667	598.685	312.484	281.834	122.765	1.10875	-4.2
YER043C	0.7	3.87538	18.7967	2392.63	1050.98	154.062	127.29	6.82182	-3.5
YER045C	0.24	3.98071	1.42	1.69845	6.618	16.194	1.19609	0.40867	-12.4
YER048C	0.286	3.64457	2.42	47.0003	162.247	143.617	19.4216	1.12972	-3.8
YER049W	0.349	3.67625	2.685	65.0837	81.8055	210.345	24.2398	0.388912	-1.5
YER052C	0.34	3.84848	2.95	446.769	105.876	72.305	151.447	1.4643	-1.6
YER055C	0.273	3.90459	8.21667	267.772	367.511	1416.42	32.5888	0.259464	-4
YER056C	0.302	3.74509	7.83667	421.65	205.019	654.332	53.8047	0.313327	-3.9
YER057C	0.408	3.99835	3.08	301.103	325.851	193.32	97.7608	1.68555	-4.9
YER060W	0.233	3.72132	0.705	2.05573	7.257	33.2725	2.91593	0.218108	-5.7
YER061C	0.177	4.06082	0.61	12.3474	13.685	66.181	20.2416	0.206781	-5.4
YER062C	0.384	3.7357	3.53	298.183	83.8985	71.921	84.471	1.16654	-2.1
YER063W	0.255	4.16587	1.31333	72.3756	151.817	75.1915	55.1083	2.01907	-3.9
YER064C	0.207	3.83656	1.25	5.52008	73.3635	96.418	4.41606	0.76089	-3.8
YER067W	0.31	3.53808	0.54	118.657	26.9275	23.6665	219.735	1.13779	0
YER068W	0.229	4.00366	0.66	68.6188	39.6795	31.6015	103.968	1.25562	-1.8
YER070W	0.41	3.82995	2.065	5026.97	141.529	89.8725	2434.37	1.57477	-5.6
YER071C	0.224	3.69635	1.055	1.03607	52.7065	199.238	0.98206	0.264541	0
YER073W	0.282	3.9005	1.55	237.102	170.098	210.674	152.969	0.807397	-6.6
YER080W	0.295	3.59661	2.02	77.9941	73.9625	49.3535	38.6109	1.49863	-7.1
YER082C	0.248	3.84353	1.365	20.0099	57.2455	146.037	14.6592	0.391992	-4.2
YER083C	0.185	3.72794	1.32	44.7349	86.222	39.1635	33.8901	2.20159	-6.6
YER086W	0.412	3.85873	2.07667	216.882	108.443	106.001	104.438	1.02303	-4.4
YER088C	0.232	4.21081	2.05	31.4603	39.6895	49.428	15.3465	0.802976	-2.2
YER089C	0.204	4.13788	2.12333	93.165	52.9155	25.2535	43.8768	2.09537	-2.3
YER090W	0.295	3.85206	1.665	277.47	174.71	77.105	166.648	2.26587	-3.4
YER091C	0.724	3.75887	2.845	3481.46	535.537	93.0365	1223.71	5.7562	-4.1
YER092W	0.16	3.80957	1.36333	42.5897	92.295	216.834	31.2394	0.425647	-2.9
YER093C	0.189	3.68661	1.08333	1.48679	4.7475	12.823	1.37242	0.370233	-6.3
YER095W	0.255	4.15596	1.12333	101.76	29.8005	73.3115	90.5873	0.406491	-2.8
YER099C	0.221	3.97282	0.996667	35.6923	49.28	169.562	35.8116	0.290631	-2.2
YER100W	0.241	3.78109	1.605	20.5353	121.591	125.897	12.7946	0.965797	-3.5
YER103W	0.271	4.06973	2.38	475.352	31.6565	70.3535	199.728	0.449963	-5.5
YER104W	0.266	3.95798	0.6	0.351982	15.74	43.006	0.586637	0.365995	-5.2
YER105C	0.207	3.76854	0.953333	38.5483	22.189	35.49	40.4353	0.625218	-8.2
YER107C	0.202	4.00274	1.51333	36.8291	46.216	169.131	24.3364	0.273256	0
YER110C	0.432	3.86128	3.23	698.241	296.263	95.086	216.174	3.11574	-0.6
YER113C	0.196	3.49512	0.885	24.1074	11.866	32.121	27.24	0.369416	-8.5
YER114C	0.208	4.03101	0.72	29.7796	31.2095	22.313	41.3605	1.39871	-4.9
YER118C	0.275	3.9955	1.15	24.7855	41.561	76.5765	21.5526	0.542738	-3.3
YER119C	0.153	3.68356	0.693333	0.373834	14.644	21.936	0.539184	0.667578	-5.2
YER120W	0.269	3.79979	3.83	183.111	407.731	145.352	47.8097	2.80512	-3.4
YER122C	0.254	4.04017	2.41	106.125	149.673	181.71	44.0352	0.823692	-3.6
YER123W	0.266	3.8453	0.84	29.2495	25.658	54.78	34.8209	0.468383	-2.7
YER124C	0.227	3.81273	2.72333	1.7692	130.311	416.2	0.649644	0.313097	0
YER125W	0.285	3.92558	1.175	39.2084	89.095	30.3615	33.3689	2.93447	-4
YER126C	0.384	3.69784	3.32333	887.435	215.209	438.663	267.032	0.490602	-1.7
YER127W	0.236	3.99119	1.44667	6.58997	63.588	167.459	4.55528	0.379723	-2.6
YER128W	0.241	3.66768	0.716667	48.4894	15.8665	33.4885	67.6596	0.47379	-6
YER129W	0.199	4.00481	0.675	0.990493	8.921	33.715	1.4674	0.2646	-0.4
YER130C	0.224	3.97874	0.745	0.781355	16.0315	93.1975	1.0488	0.172016	-3.4
YER131W	0.753	3.92658	17.49	1701.86	2664.95	2004.34	97.3047	1.32959	-2.1
YER132C	0.193	4.00028	0.74	19.4627	3.3915	12.6005	26.301	0.269156	-3.9
YER133W	0.316	3.66742	4.97667	576.43	276.248	839.956	115.827	0.328883	-3.7
YER134C	0.212	3.6008	1.4	70.6274	49.894	98.648	50.4482	0.505778	-3.6
YER136W	0.317	3.68871	2.82	342.874	133.332	129.766	121.586	1.02748	-1.1
YER139C	0.223	3.66242	0.585	12.4863	18.245	70.7945	21.3442	0.257718	-4
YER140W	0.172	3.49567	0.613333	2.80028	8.5185	48.49	4.56568	0.175675	-4.5
YER143W	0.2	3.91487	0.675	19.0088	37.437	56.25	28.1612	0.665547	0
YER145C	0.26	3.61148	2.2	122.34	101.399	206.523	55.6092	0.490983	-9.9
YER146W	0.169	3.80331	2.61	53.2548	236.615	459.434	20.4041	0.515014	-7.9
YER148W	0.241	3.73301	4.16	131.529	162.688	350.527	31.6175	0.464122	-4.8
YER149C	0.2	3.78295	0.76	20.6549	25.234	56.742	27.1775	0.444715	-6.2
YER151C	0.256	3.89886	0.885	121.699	36.8465	23.9165	137.513	1.54063	-3.2
YER152C	0.147	3.88036	1.44333	10.54	18.8	72.5515	7.30253	0.259126	-3.7
YER154W	0.229	3.77921	1.63	85.9534	22.1685	28.3815	52.7321	0.78109	-6.1
YER155C	0.234	3.8019	2.15333	50.7121	23.679	25.7295	23.5505	0.920305	-6.3
YER156C	0.231	3.74916	2.89667	94.8925	161.192	159.94	32.7592	1.00783	-4.1
YER157W	0.259	3.66014	0.71	23.6742	16.023	67.7465	33.3439	0.236514	-2.4
YER159C	0.145	3.99196	2.25333	79.1597	94.825	103.882	35.13	0.912815	-0.5
YER162C	0.217	3.71395	0.566667	7.03937	4.947	24.321	12.4224	0.203404	-2.3
YER164W	0.258	3.79403	1.69	45.4121	31.551	14.205	26.871	2.22112	-9.1
YER165W	0.572	3.8883	4.84	2162.18	1179.73	149.663	446.731	7.8826	-4.8
YER166W	0.251	3.7778	1.205	25.8957	16.639	16.8115	21.4902	0.989739	-8.4
YER168C	0.212	3.63677	0.735	64.5366	32.9015	94.968	87.805	0.346448	-4.6
YER169W	0.187	3.73578	1.2	7.8083	12.517	36.1425	6.50692	0.346324	-5.5
YER171W	0.236	3.65883	0.83	25.4295	17.638	46.9535	30.6379	0.375648	-0.4
YER172C	0.212	3.70621	0.93	15.5966	13.473	14.9465	16.7706	0.901415	-0.7
YER173W	0.186	3.77129	0.976667	2.00384	5.2005	43.102	2.05172	0.120656	-2
YER174C	0.219	3.80048	1.83	15.4997	45.341	168.097	8.46978	0.269731	-4.8
YER175C	0.242	3.62279	0.665	19.2276	9.2935	48.7545	28.9137	0.190618	-4.7
YER176W	0.219	3.81693	1.345	23.7752	23.766	28.064	17.6767	0.84685	-4
YER177W	0.396	3.89343	28.3	1698.13	968.75	1430.39	60.0045	0.677264	-2.1
YER178W	0.386	3.87078	9.37667	476.204	543.716	130.07	50.7861	4.1802	-1
YER182W	0.209	3.70572	0.875	3.06079	20.504	83.1185	3.49804	0.246684	-2.7
YER183C	0.202	3.72804	2.105	2.32065	43.393	174.778	1.10245	0.248275	-2.2
YFL001W	0.233	3.64167	0.925	13.0994	19.7615	95.349	14.1616	0.207254	-3.1
YFL002C	0.207	3.63427	1.54333	20.812	23.7255	64.401	13.4851	0.368403	-5
YFL004W	0.278	3.62181	3.36667	70.4075	137.48	136.501	20.9131	1.00716	-3.5
YFL005W	0.277	3.98863	6.58	94.0103	264.832	506.938	14.2873	0.522416	-3.7
YFL007W	0.229	3.64054	0.885	12.4866	14.814	21.41	14.1092	0.69192	-1.2
YFL008W	0.241	3.70521	0.715	34.1906	25.9245	27.4545	47.819	0.944271	-5.2
YFL010C	0.226	4.2858	2.18333	48.7933	285.82	151.613	22.3481	1.8852	-2.5
YFL013C	0.213	3.79676	0.86	41.2568	27.031	33.5585	47.973	0.805489	-3.9
YFL016C	0.231	4.03477	1.71333	77.6997	44.986	69.6925	45.35	0.645493	-5.4
YFL017C	0.222	3.70277	1.545	11.8708	73.043	184.505	7.68338	0.395886	-1.2
YFL018C	0.345	3.94639	2.51	362.67	202.698	101.282	144.49	2.00132	0
YFL021W	0.179	4.11485	0.963333	12.851	9.7115	12.417	13.3401	0.782113	-1.7
YFL022C	0.395	3.67637	3.375	283.554	281.355	112.694	84.0161	2.49664	-2.2
YFL023W	0.204	3.83469	0.72	13.3175	27.277	36.3315	18.4966	0.750781	-10.3
YFL024C	0.228	3.8051	1.08667	4.68416	7.111	22.784	4.31057	0.312105	-1.2
YFL025C	0.208	3.56738	0.585	0.0657423	7.7525	17.2815	0.11238	0.448601	-3.8
YFL026W	0.214	3.80621	3.08333	115.315	190.043	635.04	37.3995	0.299261	-4.8
YFL027C	0.188	3.55796	0.725	0.631079	9.359	147.837	0.870454	0.0633062	-4.5
YFL028C	0.271	3.72837	2.33667	46.1575	35.2035	171.792	19.7535	0.20492	-6.9
YFL031W	0.173	4.02097	6.16333	8.22905	15.115	432.637	1.33516	0.0349369	-1.2
YFL034W	0.247	3.94772	0.763333	1.21522	9.929	14.055	1.59199	0.706439	-3.4
YFL036W	0.259	3.71863	1.98	355.611	12.495	10.659	179.602	1.17225	-4.5
YFL037W	0.374	3.97631	5.44	415.383	275.101	122.801	76.3572	2.24022	-4.2
YFL038C	0.241	3.83569	6.80667	188.563	362.234	557.124	27.7027	0.650186	-7
YFL039C	0.768	3.85991	39.0133	2103.33	1996.19	525.776	53.9132	3.79665	-4.9
YFL041W	0.237	3.73687	0.98	60.824	32.221	33.132	62.0653	0.972504	-11.4
YFL044C	0.254	3.88615	1.03	6.18521	45.3855	39.8235	6.00506	1.13967	-1.8
YFL045C	0.612	3.69118	8.54	569.177	958.794	1336.1	66.6484	0.717605	-1.8
YFL046W	0.195	3.72198	1.18667	0.524492	43.3935	92.758	0.441988	0.467814	-10.1
YFL047W	0.216	3.66648	0.65	28.623	14.826	63.8285	44.0353	0.232279	-6.2
YFL048C	0.267	3.73562	1.805	84.8804	93.1575	245.301	47.0252	0.379768	-4.2
YFL049W	0.228	3.77676	0.996667	6.14721	15.5465	60.012	6.16777	0.259057	-4.9
YFR001W	0.258	3.64719	1.61333	67.846	158.521	347.272	42.0533	0.456476	-2.3
YFR002W	0.238	3.68814	0.9	74.3688	44.097	78.88	82.632	0.559039	-6.8
YFR003C	0.215	4.05808	1.265	1.86113	63.915	124.207	1.47125	0.514582	-2.7
YFR004W	0.324	3.8256	2.88667	278.614	153.191	286.202	96.5175	0.535255	-0.2
YFR005C	0.189	3.55205	0.93	1.242	19.716	118.331	1.33549	0.166617	-1.8
YFR006W	0.29	3.64756	1.60667	54.7363	69.8795	150.793	34.0682	0.463413	-2
YFR009W	0.377	3.79692	1.82333	238.135	105.486	148.847	130.604	0.708682	-7
YFR010W	0.291	3.70392	2.15	101.027	114.698	140.284	46.9892	0.817609	-4.5
YFR011C	0.294	3.80883	1.615	67.1832	107.165	113.772	41.5995	0.941928	-8.1
YFR013W	0.22	3.66276	0.55	25.1103	16.672	35.1135	45.655	0.474803	-5.2
YFR014C	0.229	3.71569	2.06667	8.10633	18.1855	53.774	3.92242	0.338184	-2.9
YFR015C	0.28	3.76551	2.66333	38.4231	3.9695	9.467	14.4267	0.419299	-1.7
YFR018C	0.125	3.83192	0.695	2.47849	14.124	40.9	3.56617	0.34533	-6.7
YFR025C	0.208	3.66107	0.793333	19.1865	24.225	107.803	24.1846	0.224715	-7.7
YFR028C	0.209	3.91564	0.81	47.3425	30.621	109.364	58.4475	0.279993	-6.1
YFR031C	0.239	3.6993	1.01333	6.22515	6.903	40.774	6.14324	0.169299	-2.6
YFR033C	0.293	3.9048	3.12333	111.438	53.9465	179.339	35.6792	0.300807	-4.6
YFR034C	0.105	4.16817	0.715	1.0011	41.4335	66.706	1.40014	0.621136	-6
YFR037C	0.191	3.80303	2.87333	152.024	81.8365	192.438	52.9085	0.425263	-3.8
YFR038W	0.248	3.74288	0.675	0.773908	16.399	36.651	1.14653	0.447437	-9
YFR039C	0.205	3.65023	0.685	3.90561	19.349	89.442	5.70162	0.21633	-7.9
YFR040W	0.247	3.89038	0.87	42.8204	18.653	21.2395	49.2189	0.878222	-6.9
YFR041C	0.248	3.526	0.963333	31.0697	42.386	92.726	32.2523	0.45711	-7.2
YFR042W	0.176	3.20992	0.93	1.28916	22.58	122.918	1.38619	0.1837	-4.7
YFR043C	0.216	3.6417	0.943333	0.540208	19.9975	45.707	0.572659	0.437515	-2.5
YFR044C	0.398	3.80081	6.54	279.293	212.877	94.8475	42.7053	2.24441	0
YFR047C	0.26	3.8909	1.8	32.486	43.354	88.5995	18.0478	0.489326	-3.8
YFR049W	0.17	3.73196	1.14	82.5755	104.371	66.667	72.4346	1.56555	-3.8
YFR050C	0.238	3.96142	4.04667	293.399	189.452	237.435	72.5038	0.797909	-6.2
YFR051C	0.273	3.97275	2.7	226.455	98.7275	40.3295	83.8723	2.44802	-6.5
YFR052W	0.245	3.54867	2.87667	235.96	179.055	215.851	82.0255	0.829533	-3.2
YFR053C	0.545	3.8246	3.59	436.979	31.6105	8.4365	121.721	3.74687	-4.2
YGL001C	0.298	3.81216	1.74	173.102	75.271	210.537	99.4841	0.357519	-2.1
YGL002W	0.242	3.53137	1.10333	0.335685	22.032	138.633	0.304246	0.158923	-5.4
YGL005C	0.202	3.85971	0.966667	3.22003	20.288	119.253	3.33107	0.170126	-1.7
YGL006W	0.245	3.80944	1.5	7.04944	7.702	20.2215	4.69963	0.380882	-5.6
YGL008C	0.784	3.89678	21.63	2991.27	2065.64	760.695	138.292	2.71546	-1.8
YGL009C	0.43	3.90772	12.24	1617.34	641.531	336.282	132.136	1.90772	-6.4
YGL010W	0.183	3.35841	1.625	5.34795	13.9725	63.366	3.29105	0.220505	-7.8
YGL011C	0.258	3.86707	8.17	396.011	198.244	132.154	48.4713	1.50009	-11.6
YGL012W	0.328	3.26566	7.62	75.0586	176.982	347.011	9.85021	0.510017	-9.3
YGL013C	0.228	3.7662	0.94	6.29939	12.652	15.6485	6.70148	0.808512	-6.9
YGL014W	0.234	3.97822	1.35667	57.8456	44.223	26.365	42.638	1.67734	-2.1
YGL016W	0.273	3.64922	1.46	31.7457	25.083	37.33	21.7437	0.671926	-9.1
YGL017W	0.199	3.61169	0.515	2.12545	10.76	78.7985	4.12708	0.136551	-5.7
YGL019W	0.186	3.72086	2.01667	65.4962	55.95	146.657	32.4775	0.381502	-5.5
YGL020C	0.253	3.4509	2.325	94.6021	88.104	178.331	40.6891	0.494048	-4.8
YGL021W	0.222	3.79011	0.875	2.49886	16.4	57.445	2.85584	0.28549	-0.9
YGL022W	0.303	3.55157	2.65333	98.2359	81.263	86.407	37.0236	0.940468	-6.3
YGL026C	0.402	3.96582	5.73333	809.89	269.062	101.876	141.26	2.64108	-3.7
YGL027C	0.229	3.62698	1.25667	20.7944	46.2985	54.99	16.5472	0.841944	-3.8
YGL028C	0.38	4.39445	2.73	31.6005	98.994	131.599	11.5753	0.75224	-1.7
YGL030W	0.882	3.76833	29.705	914.928	4470.66	5744.88	30.8005	0.7782	-6.7
YGL035C	0.236	4.12951	1.055	19.0348	36.2915	22.4485	18.0425	1.61666	-2.4
YGL036W	0.235	3.82468	1.105	0.630434	7.4545	19.9235	0.570528	0.374156	-8.9
YGL037C	0.408	3.67542	6.67333	331.733	172.054	317.519	49.7102	0.541872	-1.3
YGL038C	0.235	3.66651	0.915	31.2076	36.7825	56.4975	34.1066	0.651047	-8
YGL040C	0.282	3.90291	2.4	150.58	105.892	239.313	62.7417	0.442485	-3.9
YGL043W	0.254	3.82206	1.545	80.6002	134.79	125.135	52.1684	1.07716	-6.5
YGL044C	0.156	4.02019	1.02	7.68374	40.72	98.5935	7.53308	0.413009	-2.4
YGL047W	0.187	3.77137	0.763333	11.4056	21.172	73.9795	14.9419	0.286187	-3.8
YGL048C	0.302	3.80401	3.23	220.889	172.831	346.365	68.3867	0.498984	-3.3
YGL049C	0.266	3.88366	1.26333	118.339	67.347	18.102	93.6719	3.72042	-4.5
YGL050W	0.197	3.78738	0.895	3.86928	27.1105	74.9725	4.32322	0.361606	-5.1
YGL054C	0.422	3.33967	7.34	213.74	341.3	948.078	29.1199	0.359991	-4.8
YGL055W	0.635	3.63264	19.0133	174.312	200.449	311.844	9.1679	0.642787	-1.5
YGL057C	0.188	3.59408	0.535	3.14413	17.293	28.504	5.87688	0.606687	-3.2
YGL058W	0.327	3.91258	1.58	87.7516	162.252	218.592	55.539	0.742262	-5.1
YGL060W	0.225	3.64821	0.62	11.0217	13.6905	25.3635	17.7769	0.539772	-2.4
YGL061C	0.212	4.06369	0.575	27.2997	32.708	70.4635	47.4778	0.464184	-0.9
YGL065C	0.252	3.49656	0.61	16.4311	23.9725	34.2235	26.9362	0.700469	-7.3
YGL067W	0.222	3.7562	1.26	22.7178	33.8375	45.691	18.03	0.740573	-7
YGL068W	0.315	3.92635	2.265	228.958	166.848	371.183	101.085	0.449504	-6.6
YGL070C	0.244	3.85939	1.43333	160.394	212.948	291.591	111.903	0.7303	-5.7
YGL071W	0.202	3.9849	0.99	2.43342	16.803	19.0325	2.458	0.882858	-4.9
YGL073W	0.202	4.19644	0.68	7.89659	15.553	25.63	11.6126	0.606828	-2.8
YGL077C	0.303	3.68029	1.42667	132.434	56.615	125.614	92.8278	0.450706	-6.5
YGL078C	0.362	3.70582	4.85	203.131	141.367	302.026	41.8827	0.468061	0
YGL080W	0.217	3.44561	2.48	33.2561	115.859	169.167	13.4097	0.68488	-4.8
YGL083W	0.239	3.6291	0.69	12.4125	12.917	9.0005	17.9892	1.43514	-10.6
YGL084C	0.255	3.39162	0.945	30.871	29.095	64.0215	32.6678	0.454457	-2.4
YGL085W	0.251	3.56987	0.71	0.619021	7.6165	87.8125	0.87186	0.0867359	-2.5
YGL086W	0.226	3.68853	1.35	6.43003	19.064	53.205	4.76299	0.358312	-4.3
YGL087C	0.31	3.79906	1.3	114.113	116.526	63.914	87.7789	1.82318	-4.4
YGL092W	0.213	3.92623	1.3	65.2014	47.699	45.5975	50.155	1.04609	-2.8
YGL093W	0.191	3.82615	0.73	10.6589	12.972	33.0505	14.6012	0.39249	-5.3
YGL097W	0.29	3.94772	1.84667	172.024	78.4285	154.062	93.1537	0.509069	-6.3
YGL098W	0.217	3.75337	0.6	21.1974	26.5745	122.289	35.3289	0.217309	-1.9
YGL099W	0.291	3.77495	1.275	137.043	100.111	49.472	107.485	2.02359	-4.3
YGL100W	0.223	3.88236	2.25667	15.0778	54.723	182.149	6.68143	0.300431	-7.4
YGL101W	0.289	3.60565	1.75667	51.1983	86.1965	292.658	29.1451	0.29453	-6.2
YGL103W	0.757	3.74711	32.8533	2106.56	8258.03	12660.1	64.1202	0.652287	-3.5
YGL105W	0.472	3.74101	7.62	1052.51	800.611	250.097	138.124	3.20119	-4
YGL106W	0.285	3.96725	5.85	160.432	426.897	503.589	27.4243	0.847709	-1.2
YGL107C	0.226	3.65622	0.795	53.7222	20.4175	57.1655	67.5751	0.357165	-4.9
YGL108C	0.215	3.72012	0.7	12.9526	39.128	117.07	18.5037	0.334229	-9.1
YGL110C	0.221	3.68986	0.8	22.6136	16.391	79.654	28.267	0.205777	-4.4
YGL111W	0.189	3.71608	1.21667	46.7126	55.5055	117.069	38.3939	0.474126	-6.9
YGL112C	0.229	3.76542	0.885	51.9974	38.703	100.638	58.7541	0.384576	0
YGL113W	0.198	3.67068	0.69	2.07017	3.045	37.9995	3.00025	0.0801326	-2.3
YGL115W	0.237	3.74153	1.51	122.508	64.7475	223.519	81.1312	0.289673	-5.9
YGL116W	0.231	4.02722	0.756667	8.6753	19.7665	31.902	11.4651	0.619601	-3.9
YGL119W	0.205	3.70251	0.94	17.1252	20.943	101.564	18.2183	0.206204	-1.8
YGL120C	0.293	3.73707	2.31333	187.387	90.3215	101.105	81.0031	0.893348	-5.6
YGL123W	0.834	3.99399	62.41	2665.16	5055.27	6698.77	42.7041	0.754657	-3.4
YGL125W	0.3	3.69481	0.703333	19.3159	12.187	7.6245	27.4634	1.5984	0
YGL126W	0.133	3.72653	1.94	27.0472	14.9775	109.386	13.9419	0.136923	-6.3
YGL127C	0.152	3.56973	1.13	26.2657	40.3225	38.0835	23.244	1.05879	-7.2
YGL129C	0.233	3.62453	0.96	43.0492	29.5495	53.7635	44.843	0.54962	-5
YGL133W	0.232	3.75827	1.65	18.2433	8.819	19.0885	11.0565	0.462006	-3.3
YGL137W	0.308	3.86031	2.17	403.144	159.97	133.057	185.781	1.20227	-4.3
YGL139W	0.236	3.67156	0.845	13.0218	25.569	31.411	15.4104	0.814014	-4
YGL140C	0.202	3.70777	0.983333	13.8539	11.08	28.617	14.0887	0.387182	-4.8
YGL141W	0.238	3.57405	1.05333	2.76017	9.9825	27.1505	2.62042	0.367673	-4.7
YGL142C	0.182	3.30067	0.7	0.32004	10.943	36.624	0.4572	0.298793	-3.7
YGL143C	0.22	3.81051	0.54	0.758385	9.507	45.5965	1.40442	0.208503	-3.4
YGL145W	0.251	3.61259	0.82	22.0902	16.0135	62.14	26.9392	0.2577	-0.3
YGL148W	0.409	4.0674	4.60667	334.838	314.291	424.067	72.6855	0.741137	-5.8
YGL150C	0.278	3.85457	0.9	38.094	14.018	20.5225	42.3267	0.683055	-5.6
YGL151W	0.223	3.68297	0.95	32.0876	14.5895	28.3665	33.7764	0.514321	0
YGL153W	0.219	3.85008	0.963333	28.2333	33.5215	72.214	29.308	0.464197	-4.8
YGL157W	0.293	3.80881	2.5	136.221	76.241	84.0645	54.4882	0.906935	-1.3
YGL159W	0.244	3.7514	0.865	1.37292	17.4335	98.4665	1.58719	0.17705	-3.4
YGL161C	0.194	3.86587	2.50667	2.054	45.31	223.025	0.819416	0.203161	-3.6
YGL163C	0.232	3.82353	0.66	2.41965	7.706	19.2085	3.66614	0.401177	-4.5
YGL166W	0.187	4.30144	0.8	15.8809	24.9215	167.438	19.8511	0.14884	-5.3
YGL167C	0.292	3.846	2.16667	163.038	42.844	38.0935	75.2481	1.12471	-5.2
YGL169W	0.202	3.90913	0.71	15.6102	24.51	74.3445	21.9862	0.329681	-3.8
YGL171W	0.246	3.76288	1.33	23.1264	68.2215	87.667	17.3882	0.778189	-7.6
YGL172W	0.162	4.38422	1.585	61.8867	65.749	168.427	39.0452	0.390372	-2.4
YGL173C	0.289	3.64955	3.82333	263.904	120.857	36.62	69.0245	3.3003	-2.4
YGL178W	0.257	3.95395	0.95	20.2567	12.3575	9.876	21.3228	1.25127	-0.9
YGL181W	0.173	4.12049	0.94	35.3242	45.862	59.968	37.5789	0.764775	-4.5
YGL186C	0.21	3.62697	1.39333	16.0932	44.4015	195.879	11.5501	0.226678	-0.2
YGL187C	0.379	3.91414	4.23	199.819	157.672	237.109	47.2386	0.664975	-3.3
YGL190C	0.214	3.92276	0.99	30.1006	36.495	93.791	30.4046	0.38911	-4.1
YGL191W	0.324	3.56453	2.68	18.5584	196.731	261.986	6.92477	0.75092	-3.3
YGL195W	0.274	3.76083	2.29333	261.344	85.5125	33.61	113.958	2.54426	-4.6
YGL196W	0.216	3.76157	1.055	6.62158	28.737	111.546	6.27638	0.257626	-6.4
YGL197W	0.201	3.88411	0.51	7.43391	8.441	10.212	14.5763	0.826577	-1.5
YGL198W	0.117	3.6856	1.78	1.24188	49.335	119.651	0.697683	0.412322	-1.5
YGL200C	0.303	3.74521	5.38	304.509	238.548	420.848	56.6002	0.566827	-4.6
YGL201C	0.263	4.05144	0.79	46.8608	22.0845	26.4485	59.3175	0.835	-2.3
YGL202W	0.364	3.70665	4.71333	767.593	238.666	155.487	162.856	1.53495	-0.5
YGL203C	0.227	3.93049	1.70333	70.9881	38.4805	49.1925	41.676	0.782243	-7.7
YGL206C	0.357	3.67922	1.82667	539.519	207.85	30.9595	295.357	6.71361	-6
YGL207W	0.3	3.76006	2.43667	216.075	131.478	61.9885	88.6766	2.12101	-6.3
YGL210W	0.233	4.00632	1.12	57.0377	48.552	98.472	50.9265	0.493054	-0.4
YGL211W	0.177	3.8447	1.52333	14.8885	16.9815	131.814	9.77362	0.12883	-2.4
YGL213C	0.267	3.87817	1.40667	33.1617	49.574	86.8405	23.5747	0.570863	-4.5
YGL215W	0.243	3.752	1.7	3.1288	19.959	50.0675	1.84047	0.398642	-6.8
YGL216W	0.194	3.89054	0.833333	18.9335	9.9045	17.1425	22.7202	0.577775	-0.9
YGL219C	0.193	3.77127	0.87	0.334039	18.393	27.33	0.383953	0.672997	-5.5
YGL220W	0.162	3.62001	4.66333	105.142	137.796	279.911	22.5465	0.492284	0
YGL221C	0.273	3.85938	2.44	73.3015	115.204	241.95	30.0416	0.476149	-2.7
YGL223C	0.253	3.66211	0.755	19.5974	22.673	76.9625	25.9568	0.294598	-4.9
YGL224C	0.219	3.67959	0.976667	9.43037	21.395	88.3315	9.65566	0.242213	-2.4
YGL225W	0.407	3.64066	7.995	333.568	283.873	199.539	41.7221	1.42264	-5.1
YGL226C-A	0.309	3.5151	1.395	7.81086	246.787	199.696	5.59918	1.23582	-5.9
YGL228W	0.267	3.69188	1.03667	41.9548	79.557	99.9815	40.4708	0.795717	-3.1
YGL231C	0.236	3.67371	2.32333	35.8465	153.264	303.293	15.4289	0.505333	-7
YGL232W	0.262	3.64617	1.84333	21.8299	99.286	203.538	11.8426	0.487801	-5.7
YGL233W	0.241	3.60364	1.05667	12.8471	14.074	38.741	12.1582	0.363284	-6.2
YGL234W	0.336	4.03121	3.21667	750.351	325.363	289.284	233.27	1.12472	-4
YGL237C	0.202	3.99655	0.81	6.17843	15.7735	18.3755	7.6277	0.858398	-7.4
YGL238W	0.286	3.62266	2.59667	94.6509	53.8955	89.9045	36.4509	0.599475	-5.5
YGL241W	0.227	3.69013	0.61	6.12902	14.0125	37.6275	10.0476	0.372401	-1.3
YGL242C	0.266	4.23252	2.80333	46.2194	117.621	165.344	16.4873	0.711371	-3.5
YGL244W	0.285	3.77599	1.63667	84.1181	94.4155	112.695	51.396	0.837793	-4.5
YGL245W	0.559	3.68609	8.98	967.047	740.721	169.778	107.689	4.36289	-2.3
YGL246C	0.211	3.69444	1.52667	33.1582	37.2075	207.351	21.7193	0.179442	-3.8
YGL247W	0.16	3.65309	0.956667	8.16677	16.041	107.841	8.53669	0.148747	-8.8
YGL248W	0.192	3.68166	0.695	3.63624	10.5535	55.4285	5.23201	0.190398	-5.7
YGL252C	0.23	3.85341	1.65	71.2489	25.666	80.0415	43.1811	0.320659	-4.4
YGL253W	0.717	3.84059	13.5933	3412.31	1359.57	379.245	251.028	3.58495	-4.1
YGL254W	0.214	3.83067	0.643333	1.7306	21.8765	34.767	2.69005	0.629232	-3
YGR001C	0.317	3.67632	3.16	134.925	121.759	107.968	42.6979	1.12774	-1.9
YGR002C	0.194	3.61267	0.695	18.4333	20.2525	63.532	26.5228	0.318776	-6.4
YGR004W	0.205	3.67641	0.515	0.904513	11.7435	54.026	1.75634	0.217368	-0.2
YGR005C	0.272	3.73558	1.1	8.23423	59.5265	93.344	7.48566	0.637711	-8.5
YGR007W	0.227	3.77819	1.74	41.3823	54.524	136.819	23.7829	0.398512	-7
YGR008C	0.444	3.94966	8.25667	190.912	103.317	158.481	23.1222	0.651924	-0.5
YGR012W	0.223	3.97974	0.67	27.2029	21.852	59.2355	40.6014	0.3689	-4.1
YGR013W	0.195	3.87192	0.65	1.28055	14.59	34.5115	1.97008	0.422758	-7.1
YGR016W	0.216	3.45172	0.683333	0.303091	16.43	42.252	0.443547	0.388857	-3.7
YGR017W	0.244	3.80856	2.31667	31.9491	49.3815	102.498	13.791	0.48178	-7.7
YGR019W	0.376	3.71921	0.886667	110.107	25.3875	62.2805	124.18	0.407632	-1
YGR020C	0.387	3.81219	3.61333	340.573	457.347	517.62	94.2545	0.883558	-11.3
YGR023W	0.181	4.44082	0.88	2.16819	2.405	7.1935	2.46385	0.33433	-9.1
YGR024C	0.216	3.46799	2.88667	16.0783	32.116	313.4	5.56986	0.102476	-2.9
YGR026W	0.315	3.17425	2.97667	140.516	106.503	120.957	47.2059	0.880503	-2.4
YGR027C	0.768	3.68609	51.6433	2863.8	6882.19	5587.74	55.4534	1.23166	-2.3
YGR028W	0.202	3.78922	1.53	8.47162	15.097	109.484	5.53701	0.137892	-0.3
YGR030C	0.25	3.68661	1.015	27.5441	62.574	75.8695	27.1371	0.824758	-1
YGR031W	0.15	3.77534	1.23	33.2896	29.468	116.475	27.0647	0.252998	-8.5
YGR032W	0.306	3.64605	1.20333	30.1477	7.9675	10.7925	25.0535	0.738244	-6.3
YGR033C	0.198	3.68615	1.72667	13.8678	53.5005	341.012	8.03157	0.156888	-2.7
YGR034W	0.789	3.7675	30.785	1929.87	5310.71	7406.15	62.6887	0.717067	-5.9
YGR035C	0.222	4.28953	1.76667	1.00983	74.641	140.161	0.571603	0.532536	0
YGR036C	0.177	3.5025	1.45	39.2	21.213	75.3945	27.0345	0.28136	-0.6
YGR037C	0.449	3.54746	12.7	1218.54	1332.71	452.628	95.9477	2.94438	-3.4
YGR038W	0.259	3.71525	1.81	33.8881	70.3995	67.978	18.7227	1.03562	-6.5
YGR040W	0.197	3.56916	0.505	81.3964	15.178	59.203	161.181	0.256372	-2.8
YGR041W	0.203	4.03275	0.716667	0.724471	16.8195	28.586	1.01089	0.588382	-1.2
YGR043C	0.257	3.7383	0.713333	22.0401	1.67	15.4685	30.8973	0.107961	0
YGR044C	0.165	3.87504	1.6	1.01243	28.0385	72.5535	0.632769	0.386453	-5.1
YGR046W	0.189	3.62815	0.52	2.6244	14.003	81.05	5.04692	0.17277	-1.7
YGR047C	0.214	3.63748	0.82	6.73056	11.5995	31.6725	8.20799	0.366233	-0.8
YGR048W	0.193	3.82074	1.11333	37.8682	41.585	96.9825	34.0134	0.428789	-6.7
YGR054W	0.306	3.80717	1.73333	80.3891	126.079	44.1515	46.3783	2.8556	-7.1
YGR055W	0.328	3.6954	2.15	242.605	109.643	61.392	112.839	1.78595	-7.3
YGR057C	0.24	3.63561	1.165	0.966749	6.943	85.637	0.829828	0.0810748	-5.3
YGR060W	0.608	3.3709	15.6633	418.162	386.26	295.712	26.6969	1.30621	-2.2
YGR061C	0.373	3.93183	2.85	686.328	175.163	138.22	240.817	1.26728	-4.9
YGR062C	0.133	3.6191	0.95	2.26274	2.9005	74.1085	2.38184	0.0391386	-2.3
YGR063C	0.182	3.98643	2.61	100.544	137.535	227.714	38.5227	0.603978	-5.3
YGR065C	0.286	3.46192	0.635	41.9763	15.0865	77.436	66.1044	0.194825	-4.7
YGR071C	0.197	3.72753	1.125	4.69878	8.6675	26.0105	4.17669	0.333231	-2.2
YGR072W	0.231	3.64315	0.81	20.5497	20.6945	92.317	25.37	0.224168	-3.7
YGR074W	0.191	3.96891	1.36	53.3816	109.543	199.339	39.2512	0.549533	-3
YGR076C	0.236	3.26972	1.9	25.3522	47.216	76.976	13.3433	0.613386	-2.4
YGR078C	0.194	3.69877	1.15	168.884	130.25	53.846	146.855	2.41893	-4
YGR079W	0.2	4.05743	1.95	1.76761	46.449	108.932	0.906468	0.426404	-10.9
YGR080W	0.198	3.87363	1.17333	44.9945	40.0135	48.677	38.3476	0.822021	-1.3
YGR081C	0.257	3.87864	1.615	51.212	130.304	334.228	31.7102	0.389864	-4.7
YGR082W	0.297	3.86405	2.6	157.526	151.312	132.246	60.5868	1.14417	-4
YGR083C	0.233	3.92181	2.225	103.272	80.522	81.9415	46.4142	0.982677	-5.6
YGR084C	0.191	3.59742	1.685	79.9745	36.0245	134.675	47.4626	0.267492	-5
YGR086C	0.434	3.95721	7.59333	860.404	560.588	218.595	113.31	2.56451	-2.1
YGR089W	0.247	3.72181	1.2	1.83169	12.097	30.5375	1.52641	0.396136	-0.5
YGR090W	0.271	3.6425	2.16	96.407	40.9025	72.113	44.6328	0.5672	-4.2
YGR091W	0.213	3.68933	0.725	2.64524	11.991	35.836	3.64861	0.334608	-10.9
YGR092W	0.225	3.69811	1.10333	35.789	24.104	71.6295	32.4372	0.336509	-1.3
YGR093W	0.178	3.67732	1.00667	3.67111	24.6	94.0775	3.6468	0.261487	-1.1
YGR094W	0.466	3.65346	3.93333	806.29	319.233	181.025	204.989	1.76347	-3.2
YGR095C	0.17	3.93098	1.18333	43.6836	43.8995	117.239	36.9157	0.374446	-2.9
YGR097W	0.235	3.95898	1.16	6.82065	9.699	14.8115	5.87987	0.654829	-5
YGR098C	0.189	3.54643	0.926667	0.228867	4.406	11.8045	0.246978	0.373247	-1.1
YGR099W	0.155	3.62954	0.505	0.608874	9.0445	51.795	1.20569	0.174621	-6.8
YGR101W	0.151	3.60242	1.98667	1.24871	22.2855	114.112	0.628546	0.195295	-9.9
YGR102C	0.181	3.70521	0.795	10.0916	35.742	42.4585	12.6938	0.84181	-3.5
YGR103W	0.352	3.63735	5.01333	164.383	217.787	471.343	32.7891	0.462057	-0.4
YGR104C	0.2	3.92557	0.525	8.02972	17.543	80.949	15.2947	0.216717	-5.9
YGR105W	0.192	3.75445	3.395	22.5908	233.659	282.248	6.65414	0.827848	-9.4
YGR106C	0.336	3.79201	5.54667	232.852	256.214	769.572	41.9805	0.33293	-5.5
YGR108W	0.211	3.63614	1.585	1.99287	26.9875	251.438	1.25733	0.107333	-1.6
YGR109C	0.279	3.55381	1.07	3.99525	22.6945	15.837	3.73388	1.433	-1.7
YGR111W	0.228	3.55911	1.325	15.2322	36.815	84.858	11.496	0.433842	-6
YGR113W	0.209	4.06854	0.85	3.98694	23.16	96.6165	4.69052	0.239711	-10.3
YGR116W	0.311	3.76624	1.57667	129.738	90.7595	50.931	82.2861	1.78201	-5.2
YGR117C	0.23	3.78476	0.9	17.8026	23.667	131.895	19.7806	0.179438	-1.3
YGR119C	0.176	4.28381	1.23	83.2482	71.834	183.366	67.6815	0.391752	-1.5
YGR123C	0.26	3.75733	1.52	96.9791	101.043	68.7865	63.802	1.46894	-4.2
YGR124W	0.419	3.77822	8.22333	1038.56	391.08	391.74	126.294	0.998318	-6.1
YGR125W	0.209	3.67785	1.31333	17.4736	13.3405	23.8835	13.3048	0.558566	-5.4
YGR128C	0.254	3.74716	2.05	162.798	61.151	116.021	79.4135	0.527068	-1.5
YGR129W	0.205	3.83489	0.895	3.80278	24.783	56.256	4.24891	0.44054	-1.2
YGR130C	0.273	3.93626	1.17	149.044	67.126	33.252	127.388	2.01871	-4.3
YGR132C	0.308	3.94772	2.11667	87.3905	121.52	312.397	41.2869	0.388993	-2.9
YGR134W	0.193	3.69186	0.565	0.959126	5.39	23.275	1.69757	0.231579	-4.5
YGR135W	0.271	3.93767	4.24667	265.482	215.857	532.526	62.5154	0.405345	-3.8
YGR136W	0.184	4.02944	1.795	85.8851	175.206	115.059	47.8468	1.52274	-4.8
YGR140W	0.215	3.59845	1.03667	4.43406	8.801	17.7975	4.27723	0.494508	-10.6
YGR141W	0.204	3.54812	0.685	0.41913	16.3235	68.0225	0.611868	0.239972	-1.6
YGR143W	0.222	4.02096	1.05333	2.90028	11.7675	34.2885	2.75343	0.343191	-1.9
YGR145W	0.324	3.86163	1.58	24.6853	72.2115	80.525	15.6236	0.896759	-3.2
YGR146C	0.238	3.87627	1.20333	6.86696	38.422	42.647	5.70662	0.900931	-5.1
YGR147C	0.165	3.63359	1.235	35.0222	45.313	269.651	28.3581	0.168043	-9.5
YGR149W	0.237	3.35777	1.53667	2.90765	10.1005	42.6385	1.89218	0.236887	-5.5
YGR150C	0.236	3.5474	0.776667	1.72349	4.554	43.1355	2.21909	0.105574	-12.4
YGR152C	0.213	3.89569	1.48	36.0499	71.858	208.158	24.358	0.345209	-5.8
YGR155W	0.428	3.82966	7.945	1369.21	617.026	420.325	172.337	1.46797	-3
YGR157W	0.275	3.49857	3.43667	100.41	68.1335	69.9045	29.2173	0.974665	-4.1
YGR158C	0.227	4.02494	1.57	54.6164	77.39	116.785	34.7875	0.662668	-2.8
YGR159C	0.571	4.43296	8.47	825.267	555.176	551.767	97.4342	1.00618	-1.3
YGR161C	0.212	4.13495	0.713333	11.8725	36.8635	80.9635	16.6437	0.45531	-1.6
YGR162W	0.35	3.99127	3.72	444.623	285.627	163.222	119.522	1.74992	-2.9
YGR163W	0.181	3.75708	0.71	22.5757	32.6395	50.5965	31.7968	0.645094	-5.5
YGR165W	0.229	3.71187	1.015	37.4889	41.2805	181.368	36.9349	0.227606	-6.3
YGR166W	0.181	3.80438	0.82	1.18455	8.4975	24.298	1.44457	0.34972	-4.5
YGR167W	0.323	4.01882	2.38333	172.429	364.465	156.476	72.348	2.32921	-4.1
YGR168C	0.193	3.30156	1.11	0.0281682	4.019	84.506	0.0253768	0.0475588	-3.7
YGR169C	0.196	3.62091	0.54	2.51806	6.9805	26.9285	4.66308	0.259223	-5.8
YGR170W	0.208	3.77405	0.73	0.421155	5.619	25.327	0.576925	0.221858	-0.8
YGR171C	0.229	3.59224	0.79	2.07021	5.5925	25.247	2.62052	0.221511	-4.8
YGR172C	0.239	3.72994	1.735	7.15674	113.281	99.0205	4.12492	1.14401	-3.7
YGR173W	0.296	3.85514	1.86	242.112	100.266	173.654	130.168	0.57739	-1.6
YGR174C	0.185	3.56646	1.245	7.24905	19.224	31.7125	5.82253	0.606196	-4.9
YGR175C	0.531	3.77434	7.83333	574.828	349.253	294.031	73.3822	1.18781	-5.8
YGR177C	0.245	3.63513	0.983333	10.3619	25.6245	44.344	10.5375	0.577857	-2
YGR178C	0.262	4.12687	2.17333	73.8462	98.669	115.934	33.9783	0.851075	-4.2
YGR180C	0.579	3.53804	9.43333	1681.31	719.667	456.375	178.231	1.57692	-2.5
YGR181W	0.289	4.13057	2.82	46.1273	183.864	114.203	16.3572	1.60998	-5.2
YGR184C	0.228	3.68439	4.225	3.16194	18.0275	15.014	0.748387	1.20071	-4.1
YGR185C	0.395	3.65688	4.01	612.763	323.933	192.688	152.809	1.68113	-5.4
YGR186W	0.232	4.01753	3	35.091	53.555	64.4295	11.697	0.831219	-4.2
YGR187C	0.268	3.69568	1.74	142.56	110.342	170.864	81.9311	0.645788	-6
YGR189C	0.325	4.39257	3.21	43.5141	193.998	133.249	13.5558	1.45591	-5.1
YGR191W	0.278	3.79202	3.13	164.708	60.9625	70.7655	52.6224	0.861472	-8.2
YGR193C	0.23	3.77998	1.45	36.375	88.64	52.9305	25.0862	1.67465	-3.1
YGR195W	0.207	3.89867	2.2	49.1858	87.602	83.716	22.3572	1.04642	-3.8
YGR197C	0.21	3.73994	0.85	0.508911	5.492	22.586	0.598719	0.243159	-6.4
YGR198W	0.213	3.53261	0.94	4.17381	15.248	57.5135	4.44022	0.26512	-3.2
YGR199W	0.224	3.51725	1.3	1.05306	21.931	64.388	0.810046	0.340607	-4.7
YGR200C	0.275	3.74072	2.175	74.008	47.023	136.756	34.0267	0.343847	-5.5
YGR202C	0.239	3.77511	0.715	42.023	33.513	91.0265	58.7735	0.368168	-7.1
YGR203W	0.111	3.7462	0.99	35.2322	25.8855	20.8035	35.588	1.24429	-0.3
YGR204W	0.353	3.99215	4.32667	891.981	250.903	106.582	206.159	2.35408	-7.8
YGR206W	0.227	3.55082	1.13	8.81666	53.328	110.822	7.80235	0.481204	-4.4
YGR207C	0.257	3.79122	1.21667	148.93	145.538	235.895	122.408	0.616963	-3.4
YGR208W	0.275	3.8119	2.18667	184.22	104.068	336.13	84.2468	0.309606	-2.8
YGR209C	0.505	3.87617	16.1967	884.475	1263.95	1027.54	54.6084	1.23007	-0.2
YGR210C	0.204	3.85305	2.75667	55.0608	62.551	90.212	19.9737	0.693378	-13.5
YGR211W	0.33	3.87381	2.04333	318.559	178.068	146.913	155.902	1.21206	-3.7
YGR212W	0.208	3.55917	0.61	0.575708	4.1325	21.0665	0.943784	0.196165	-6.2
YGR214W	0.733	3.96049	21.965	928.262	2305.8	2528.43	42.261	0.911951	-3.2
YGR216C	0.195	3.45947	0.86	3.12251	7.9635	66.9115	3.63082	0.119015	-3.4
YGR217W	0.195	3.59646	1.34	0.202602	4.996	8.648	0.151196	0.577706	-1.9
YGR218W	0.302	3.61486	1.52333	121.775	83.2495	64.0895	79.94	1.29896	-3.9
YGR220C	0.24	3.83943	1.845	37.1934	38.8395	105.882	20.159	0.366819	-4.3
YGR222W	0.173	3.50414	1.155	1.43239	13.5065	133.725	1.24016	0.101002	-7
YGR223C	0.206	3.81037	0.86	5.04519	8.633	41.868	5.8665	0.206196	-6.7
YGR227W	0.207	3.26969	0.72	0.0719854	27.0005	27.912	0.0999797	0.967344	-2.5
YGR229C	0.284	3.96334	3.28333	167.164	91.832	194.201	50.9128	0.472872	-5.6
YGR231C	0.247	3.95438	2.39333	41.6516	95.4205	168.917	17.4032	0.564897	-5.2
YGR232W	0.26	3.68182	3.31667	33.8609	74.444	84.1375	10.2093	0.88479	-5.7
YGR233C	0.209	3.7245	1.15	17.9496	18.6935	32.8615	15.6083	0.568857	-4.3
YGR234W	0.371	3.71887	21.66	1097.78	567.825	638.773	50.6823	0.888932	-1.7
YGR235C	0.228	3.70647	2.625	43.7628	64.5235	178.254	16.6716	0.361975	-3.2
YGR237C	0.226	3.86889	1.15	1.80196	12.25	16.583	1.56692	0.738708	-5.3
YGR240C	0.553	3.98226	7.41333	1854.8	599.875	136.792	250.197	4.38529	-6.9
YGR241C	0.23	3.85343	0.866667	40.5088	22.2045	24.695	46.7409	0.89915	-2.4
YGR246C	0.27	3.90035	1.51333	8.1304	22.7315	68.5065	5.37251	0.331815	-5.4
YGR247W	0.199	3.81919	1.2	8.74531	16.0345	78.32	7.28776	0.204731	-8.4
YGR251W	0.194	3.71258	1.60667	13.7094	58.722	122.121	8.53283	0.480853	-5
YGR252W	0.218	3.62677	1.72	17.164	17.79	66.919	9.97907	0.265844	-5.2
YGR253C	0.258	3.96737	3.795	492.993	300.34	407.279	129.906	0.737431	-2.9
YGR257C	0.178	3.77613	1.335	36.0025	8.8525	94.746	26.9682	0.093434	-0.8
YGR258C	0.198	3.80524	0.68	2.04119	4.358	17.7405	3.00175	0.245653	-8.1
YGR260W	0.277	3.61573	1.925	58.8514	55.659	160.786	30.5722	0.346167	-1.9
YGR261C	0.241	3.75637	1.55	45.972	29.893	69.2425	29.6594	0.431715	-8
YGR262C	0.233	3.67617	0.955	25.3911	34.1855	148.953	26.5875	0.229505	-0.1
YGR263C	0.237	3.63811	0.76	0.609146	7.5045	41.066	0.801508	0.182742	-7.5
YGR264C	0.404	3.68521	3.65333	597.262	237.835	325.455	163.484	0.730778	-4.1
YGR266W	0.247	3.61738	1.17667	32.124	23.8605	44.7605	27.3009	0.53307	-7.2
YGR267C	0.309	3.77675	3.07333	86.4847	128.961	328.197	28.1404	0.392938	-3.1
YGR268C	0.18	3.99842	0.63	12.1101	22.505	19.101	19.2224	1.17821	-3.3
YGR270W	0.224	3.86994	1.345	5.4237	15.5835	21.562	4.03249	0.72273	-3.6
YGR271W	0.241	3.66678	0.675	3.88127	8.436	10.5355	5.75003	0.800721	-5.1
YGR274C	0.256	3.83928	0.88	9.22934	10.518	41.047	10.4879	0.256243	-5.7
YGR275W	0.199	3.97658	1.47	84.0897	142.696	106.864	57.2039	1.3353	-2.4
YGR276C	0.234	3.71508	1.24333	4.17214	27.789	113.205	3.35561	0.245475	-4.8
YGR279C	0.611	4.3664	12.81	187.631	838.385	127.673	14.6472	6.56666	-0.7
YGR281W	0.27	3.68258	1.24	30.3695	14.4075	25.33	24.4916	0.568792	-6.2
YGR282C	0.567	4.0146	27.3	258.039	710.532	443.296	9.45199	1.60284	-4
YGR283C	0.199	3.65612	1.455	5.50349	22.7885	164.097	3.78247	0.138872	-2.2
YGR284C	0.328	3.53268	3.02333	143.961	146.911	222.617	47.6165	0.659931	-4.5
YGR285C	0.574	3.78871	12.32	1178.52	927.818	303.43	95.6589	3.05777	-4.1
YGR286C	0.321	3.84112	1.23	3.06615	38.7565	157.962	2.49281	0.245353	-2.7
YHL002W	0.208	3.84546	1.09	22.0098	41.649	94.019	20.1925	0.442985	-1.6
YHL003C	0.259	3.37451	2.89	104.101	84.857	384.322	36.0212	0.220797	-2.6
YHL004W	0.241	3.883	0.635	59.3934	37.849	40.084	93.5328	0.944242	-7.3
YHL007C	0.24	4.08858	0.95	57.0983	35.7005	29.4415	60.1035	1.21259	-3.4
YHL009C	0.247	3.87362	0.63	13.477	22.177	25.6265	21.392	0.865393	-3.1
YHL010C	0.209	3.7052	0.525	0.315622	6.3845	13.0535	0.601185	0.489103	-3.2
YHL011C	0.337	3.95569	2.86	185.252	183.221	309.603	64.7734	0.591796	-1.2
YHL013C	0.233	3.60842	1.325	35.5724	67.0895	172.034	26.8471	0.389979	-2.4
YHL014C	0.193	3.72445	0.5	1.53691	6.722	55.2615	3.07381	0.12164	-2.8
YHL015W	0.856	3.73484	57.115	1633.27	6590.64	9663.22	28.5962	0.682033	-2.4
YHL017W	0.231	3.58889	1.20333	26.8149	23.1655	78.9255	22.2838	0.293511	-6
YHL020C	0.135	3.90783	1.045	17.0813	23.0475	133.196	16.3457	0.173034	-7
YHL021C	0.246	3.76346	2.03333	99.7069	33.2865	46.0665	49.0362	0.722575	-4.6
YHL023C	0.227	3.92681	0.7	4.88568	5.817	13.7635	6.97954	0.42264	-3.4
YHL025W	0.145	3.96752	1.14333	10.1487	25.644	266.707	8.87644	0.0961505	-8.1
YHL027W	0.213	4.07832	1.03333	9.99484	31.2465	59.0265	9.67242	0.529364	-2.5
YHL029C	0.227	3.68074	0.926667	35.3098	10.8845	30.413	38.1041	0.35789	-8.5
YHL030W	0.223	3.71084	1.28	25.9042	23.125	14.28	20.2376	1.6194	-3.5
YHL031C	0.194	3.90933	1.085	6.3528	47.899	35.7865	5.85512	1.33847	-4.2
YHL034C	0.445	4.0942	7.305	765.641	602.932	118.126	104.811	5.10414	-1.6
YHL038C	0.219	3.53775	0.59	8.92317	8.823	25.3845	15.124	0.347574	-5.6
YHL039W	0.226	3.55079	1.27	34.1063	35.528	56.753	26.8553	0.626011	-3.9
YHR001W	0.224	3.69503	1.01	22.9873	47.8065	131.585	22.7597	0.363313	-3.9
YHR002W	0.177	3.62252	0.52	0.401841	5.8325	51.546	0.772771	0.113151	-3.9
YHR003C	0.219	3.71624	1	67.9325	26.0065	144.848	67.9325	0.179543	-6.3
YHR004C	0.19	3.74657	0.626667	2.37365	8.452	64.4425	3.78774	0.131156	-2.8
YHR005C	0.243	3.76105	1.755	111.872	49.2015	265.401	63.7447	0.185386	-6.9
YHR005C-A	0.334	3.92294	4.6	119.028	365.517	531.053	25.8758	0.688287	-3.1
YHR007C	0.6	3.58162	11.38	290.395	264.781	349.824	25.518	0.7569	-12.1
YHR008C	0.285	3.8131	3.35	334.695	186.839	89.0095	99.909	2.09909	-3.2
YHR009C	0.236	3.94402	1.15	33.8121	26.9585	96.722	29.4018	0.278721	-8.4
YHR010W	0.785	3.49973	37.2967	1788.15	6091.83	8296.36	47.944	0.734278	-3.3
YHR012W	0.229	3.98914	1.58667	14.99	56.5295	175.239	9.44749	0.322584	-4.4
YHR013C	0.255	3.77449	1.72333	78.5945	137.855	51.9655	45.6061	2.65281	-3
YHR015W	0.22	3.67614	0.88	1.30954	2.3775	11.38	1.48811	0.208919	-4
YHR016C	0.242	4.30193	0.716667	5.66528	26.3395	74.7375	7.90505	0.352427	-3.1
YHR017W	0.181	3.60045	0.79	3.24576	14.199	104.628	4.10855	0.135709	-6.6
YHR018C	0.331	3.8143	1.94333	368.252	69.2	194.375	189.495	0.356012	-5.8
YHR019C	0.478	3.78168	6.95	440.577	535.749	277.743	63.3923	1.92894	-6.3
YHR020W	0.449	3.73135	5.15333	448.996	352.361	274.834	87.1273	1.28208	-2.4
YHR021C	0.725	3.94846	52.4567	1471.63	5873.2	6000.41	28.0542	0.9788	-3.8
YHR023W	0.234	3.673	0.81	11.1489	19.059	20.628	13.7641	0.923938	-4.7
YHR024C	0.219	3.8603	1.05	106.063	28.6835	68.5665	101.012	0.418331	-8.1
YHR025W	0.35	3.97007	6.28	382.934	171.978	86.3475	60.9768	1.9917	-4.2
YHR026W	0.33	3.785	9.04667	135.871	271.663	314.106	15.019	0.864877	-7.3
YHR027C	0.295	3.90219	3.06	338.133	135.905	115.648	110.501	1.17515	-1.7
YHR028C	0.218	3.74491	1.39	6.758	27.6765	58.565	4.86187	0.472577	-8.1
YHR029C	0.242	3.75093	0.72	36.6605	49.8335	72.7985	50.9173	0.68454	-3.5
YHR030C	0.217	3.72555	0.97	55.4051	33.8045	86.039	57.1187	0.392897	-6.7
YHR031C	0.216	3.76797	0.66	0.667701	6.0235	32.57	1.01167	0.18494	-4.3
YHR032W	0.192	3.82694	0.925	0.677438	30.1345	82.3085	0.732365	0.366117	-4.6
YHR036W	0.199	3.87262	0.72	0.853855	16.409	54.9325	1.18591	0.298712	-2.1
YHR037W	0.26	3.7583	1.33	96.1384	48.795	27.767	72.2845	1.7573	-3
YHR038W	0.226	3.57533	0.935	5.09594	33.4155	32.853	5.4502	1.01712	-1.2
YHR039C	0.304	3.80952	1.415	161.775	39.6035	53.5135	114.328	0.740066	-9.9
YHR040W	0.176	3.75368	1.13667	7.0779	16.411	67.067	6.22689	0.244696	-3.2
YHR041C	0.131	3.95522	1.97	25.7718	25.304	55.5935	13.0821	0.455161	-9.5
YHR042W	0.289	3.82683	5.18	226.06	88.1685	45.4285	43.641	1.94082	-3.1
YHR045W	0.207	3.7258	2.45	15.5597	16.7665	120.652	6.3509	0.138966	-1.9
YHR046C	0.223	3.82737	0.876667	31.0987	38.821	111.316	35.4737	0.348746	-2
YHR047C	0.314	3.70927	1.25	186.722	66.6095	80.2625	149.378	0.829896	-1.1
YHR049W	0.48	3.69844	3.74667	210.733	171.581	277.238	56.2456	0.618894	-1.6
YHR051W	0.346	3.69087	3.225	410.153	197.093	313.753	127.179	0.628176	0
YHR052W	0.342	3.66672	2.50667	262.263	182.808	419.444	104.626	0.435833	-2.1
YHR057C	0.211	3.84213	1.9	2.44574	41.5495	112.391	1.28723	0.369685	-3.3
YHR058C	0.238	3.99528	0.71	32.1375	24.209	93.31	45.2641	0.259447	-7.1
YHR059W	0.232	3.54631	1.025	27.0556	59.7645	80.307	26.3958	0.7442	-1.5
YHR060W	0.255	3.68059	1.575	5.11319	57.715	122.46	3.24647	0.471295	-0.9
YHR061C	0.233	3.96752	0.71	7.40366	28.517	14.992	10.4277	1.90215	-9.7
YHR062C	0.159	3.95455	0.936667	49.3029	37.5195	69.8515	52.6366	0.537132	-6.2
YHR063C	0.292	3.75236	3.09333	55.4258	75.942	195.494	17.9178	0.388463	-3
YHR064C	0.538	3.98813	8.285	1040.41	666.49	469.135	125.577	1.42068	-5.5
YHR065C	0.274	3.84371	1.62	79.9569	83.233	131.597	49.3561	0.632482	-0.5
YHR068W	0.515	3.82826	7.00667	422.304	291.031	261.337	60.2717	1.11362	-4.2
YHR069C	0.211	4.11991	1.68667	49.9659	42.757	260.316	29.6241	0.16425	-2.8
YHR070W	0.207	3.64688	1.38667	55.5145	26.215	39.7185	40.0345	0.66002	-1
YHR072W	0.23	3.62395	1.26667	48.225	16.997	100.868	38.0723	0.168508	-4.4
YHR074W	0.26	3.7686	0.97	47.8261	38.051	59.1905	49.3053	0.642857	-1.4
YHR076W	0.249	3.95639	1.05	12.5221	47.276	131.709	11.9259	0.358941	-2.9
YHR077C	0.238	3.6443	0.745	19.9747	16.2765	43.6265	26.8117	0.373087	-3.4
YHR078W	0.178	3.49803	1.08667	0.587973	7.406	54.2365	0.54108	0.13655	-12
YHR081W	0.177	3.63599	2.01333	14.4967	88.1845	221.196	7.20034	0.398672	-5.6
YHR082C	0.271	3.95849	1.63	41.1868	22.0335	26.1185	25.268	0.843597	-3.6
YHR084W	0.226	3.84655	1.51	37.1227	30.813	29.19	24.5846	1.0556	-3.9
YHR085W	0.193	3.70062	1.175	20.3492	35.954	219.132	17.3185	0.164074	-0.8
YHR086W	0.203	4.15152	0.8	33.2593	21.952	21.8285	41.5741	1.00566	-1.8
YHR089C	0.307	4.41272	10.1667	1333.65	400.57	576.495	131.178	0.694838	-1.7
YHR090C	0.242	3.75774	0.72	5.23816	16.56	110.561	7.27522	0.149782	-1.7
YHR094C	0.508	3.7217	5.03333	22.2524	79.6305	61.9795	4.421	1.28479	0
YHR097C	0.198	4.18658	0.946667	17.8064	18.3285	18.49	18.8096	0.991266	-9.6
YHR098C	0.267	3.82859	1.56	110.25	47.4935	35.6435	70.6728	1.33246	-2.1
YHR099W	0.222	3.56475	2.01	12.8962	13.272	7.523	6.416	1.76419	-7.3
YHR103W	0.217	3.87511	1.31667	5.94514	21.0815	64.6465	4.5153	0.326104	-6.9
YHR104W	0.322	3.61909	1.05333	178.364	79.6405	42.5505	169.333	1.87167	-2.1
YHR106W	0.222	3.99975	1.005	85.2462	8.922	57.634	84.8221	0.154804	-4.7
YHR107C	0.265	3.79201	1.04667	174.777	101.266	63.1115	166.984	1.60456	-3.2
YHR108W	0.274	3.93615	1.70333	145.897	127.657	54.9405	85.6536	2.32355	-0.6
YHR110W	0.199	3.69849	1.05667	20.7352	25.8715	115.328	19.6232	0.224331	-4.7
YHR111W	0.2	3.85375	0.67	54.6913	29.3585	84.9445	81.6288	0.34562	-1.8
YHR112C	0.261	3.79239	1.19333	24.0797	22.635	39.612	20.1785	0.571418	-4.2
YHR113W	0.262	3.86252	1.93667	24.3767	37.4315	66.8605	12.5869	0.559845	-4
YHR114W	0.239	3.91233	0.645	32.9826	32.163	23.0315	51.1358	1.39648	-1.5
YHR115C	0.228	4.03025	0.79	2.86544	26.76	47.8695	3.62714	0.55902	-3
YHR117W	0.236	3.77862	0.87	48.216	32.5465	34.9895	55.4206	0.930179	-4.6
YHR119W	0.224	3.79542	0.795	31.3668	9.5095	29.4655	39.4551	0.322733	-8.6
YHR121W	0.238	3.66965	2.50333	35.6926	104.034	276.546	14.258	0.376192	-11.7
YHR122W	0.191	3.95061	0.9	20.1336	54.725	187.804	22.3706	0.291395	-6.3
YHR123W	0.209	3.51719	0.775	23.8373	40.971	87.507	30.7578	0.468203	-4.7
YHR127W	0.186	4.02203	0.98	17.5777	84.4485	71.6385	17.9364	1.17881	-2.5
YHR128W	0.438	3.71664	4.51	280.163	384.346	232.121	62.1203	1.6558	-0.9
YHR129C	0.179	3.75706	0.66	1.52052	8.557	36.086	2.30382	0.237128	-4
YHR131C	0.202	4.11961	0.66	0.890658	3.813	24.119	1.34948	0.158091	-10.3
YHR132C	0.236	3.65291	2.245	45.3935	72.0085	115.421	20.2198	0.62388	-5.1
YHR133C	0.235	3.64452	3.38333	65.0478	117.305	453.25	19.2259	0.258808	-1
YHR135C	0.245	3.81443	2.125	73.2926	71.002	59.041	34.4906	1.20259	-1.4
YHR136C	0.156	3.91664	1.92667	69.2108	134.982	421.788	35.9225	0.320023	-4.1
YHR138C	0.245	3.78323	3.10667	9.83308	32.84	46.611	3.16515	0.704555	-3.6
YHR142W	0.19	3.60131	1.72	44.2764	37.325	163.808	25.7421	0.227858	-8.4
YHR143W	0.269	4.48802	5.19667	0.6893	322.012	223.048	0.132643	1.44368	-1
YHR144C	0.216	3.79478	1.165	2.03769	31.0105	114.912	1.74909	0.269863	-3
YHR146W	0.25	3.88347	4.72	189.231	206.396	137.327	40.0914	1.50296	-7.8
YHR147C	0.189	3.76147	0.833333	18.4042	53.295	182.812	22.0851	0.291529	-2.9
YHR148W	0.263	3.55667	1.73	10.0968	117.694	151.228	5.83627	0.778255	-1.9
YHR151C	0.207	3.79463	1.12667	0.44151	8.2585	30.335	0.391873	0.272243	-10.2
YHR152W	0.194	3.82171	1.835	4.21493	119.933	114.814	2.29697	1.04458	-2.9
YHR154W	0.22	3.63656	1.27	2.04717	26.0525	28.4445	1.61194	0.915906	-3.6
YHR155W	0.224	3.53884	0.7	1.29954	5.914	15.1585	1.85649	0.390144	-6.2
YHR161C	0.187	3.92115	0.783333	14.3817	14.4135	59.6635	18.3596	0.24158	-6.8
YHR162W	0.223	3.74517	9.43	54.9212	362.962	1866.69	5.82409	0.194441	-3.4
YHR163W	0.263	3.78402	4.22	130.507	85.438	179.917	30.9259	0.474873	-5.8
YHR164C	0.192	3.82591	1.885	14.328	4.783	11.406	7.60106	0.419341	-2.8
YHR165C	0.238	3.60763	1.46667	5.56555	10.4585	15.0585	3.79469	0.694525	-5.8
YHR166C	0.21	3.57889	0.78	7.73882	8.1695	46.8945	9.92157	0.17421	-1.8
YHR167W	0.199	3.69861	0.89	7.81217	23.1455	123.403	8.77772	0.187561	-2.5
YHR168W	0.186	3.81179	0.695	0.52465	5.7325	27.109	0.754892	0.211461	-5
YHR169W	0.221	3.86716	1.12	38.6985	38.434	149.459	34.5523	0.257153	-5.9
YHR170W	0.324	3.78837	3.24667	140.206	91.7435	305.502	43.1847	0.300304	-3.7
YHR172W	0.221	3.57712	2	13.4987	8.5435	15.7165	6.74933	0.543601	-2.5
YHR175W	0.226	3.59625	0.94	19.2939	38.38	71.8665	20.5254	0.534046	-3.3
YHR176W	0.212	3.6626	0.513333	0.806396	2.003	10.192	1.5709	0.196527	-4.3
YHR179W	0.506	3.82974	10.2333	723.209	692.134	300.627	70.6719	2.3023	-3.8
YHR181W	0.191	3.44907	1.775	16.3928	63.0345	152.069	9.23537	0.414514	-6.9
YHR182W	0.208	3.7199	0.69	2.89591	4.339	13.367	4.19696	0.324605	-7.7
YHR183W	0.694	3.88863	10.8833	3864.33	669.707	319.113	355.069	2.09866	-5.6
YHR184W	0.227	3.76822	0.55	2.12859	2.941	12.5245	3.87016	0.23482	-3.7
YHR186C	0.213	3.7223	0.75	0.71782	8.3775	12.9275	0.957093	0.648037	-4.2
YHR188C	0.217	3.72816	1.43333	10.6985	29.05	38.06	7.4641	0.763269	-6
YHR190W	0.372	3.50743	5.31667	62.4751	162.81	113.758	11.7508	1.4312	-5.4
YHR191C	0.136	3.68776	1.09	0.948708	58.826	126.803	0.870375	0.463916	-6.2
YHR192W	0.203	3.56466	1.11667	20.4772	36.8595	88.69	18.3378	0.415599	-4.4
YHR193C	0.636	4.16716	16.3667	1551.55	2322.07	818.686	94.7992	2.83634	-4.1
YHR194W	0.164	3.65126	0.775	1.47368	2.64	21.396	1.90153	0.123388	-4.9
YHR195W	0.194	3.92391	0.915	14.0336	13.926	146.665	15.3373	0.0949514	-5.7
YHR196W	0.252	3.76664	1.94	75.3311	55.5525	357.298	38.8305	0.15548	-9.7
YHR197W	0.259	3.62662	1.495	51.1878	36.5615	110.246	34.2393	0.331634	-6.6
YHR199C	0.178	3.78555	1.06	18.0821	21.1295	56.4915	17.0586	0.37403	-3.7
YHR200W	0.172	4.06945	2.83	114.491	193.846	188.843	40.4561	1.0265	-6.1
YHR201C	0.205	3.74711	1.41	79.8622	79.56	274.372	56.6399	0.289972	-3.8
YHR202W	0.218	3.73233	0.675	0.890095	3.553	16.686	1.31866	0.212933	-3.1
YHR204W	0.218	3.63034	0.605	1.36863	5.302	63.159	2.2622	0.0839469	-5.6
YHR205W	0.264	4.00372	2.39667	45.2607	35.432	18.178	18.8848	1.94917	-3.7
YHR206W	0.225	4.05415	1.125	19.3633	34.4855	21.9555	17.2119	1.5707	-1.1
YHR207C	0.234	3.75981	0.82	23.0536	29.713	91.343	28.1142	0.32529	-2.8
YHR208W	0.438	3.78656	7.65667	730.025	500.74	307.217	95.3451	1.62992	-8.6
YHR209W	0.206	3.62285	0.545	3.41263	8.8505	27.7225	6.26171	0.319253	-1.9
YIL002C	0.197	3.64917	0.8	0.464038	5.8015	27.562	0.580047	0.210489	-7.5
YIL004C	0.153	3.98935	1.05	22.7286	71.4345	180.567	21.6462	0.395611	-4.9
YIL007C	0.193	3.85933	0.733333	3.8882	18.0905	74.8765	5.30209	0.241605	-3.2
YIL008W	0.303	3.93984	3.245	31.8863	230.089	242.407	9.82628	0.949183	-5.3
YIL014W	0.238	3.70178	0.735	2.40881	12.9365	96.9435	3.27729	0.133444	-0.5
YIL015W	0.202	4.02384	1.5	50.638	103.437	150.736	33.7586	0.686215	-0.8
YIL019W	0.215	4.05641	1.06	1.54576	56.0665	150.893	1.45826	0.371563	0
YIL020C	0.263	3.74184	1.01	43.6227	60.406	124.972	43.1907	0.483356	-3.3
YIL021W	0.248	3.96071	2.34667	142.879	93.7895	249.731	60.8859	0.375563	-3.7
YIL022W	0.215	3.81289	0.883333	144.645	70.832	70.341	163.749	1.00698	-5.5
YIL023C	0.142	3.84161	1.015	15.6476	17.573	139.195	15.4163	0.126248	-6.8
YIL026C	0.25	3.64156	0.776667	10.5876	14.3415	15.5265	13.6321	0.923679	-2.7
YIL027C	0.188	3.59344	2.18	92.8819	122.755	426.462	42.6064	0.287845	-6.5
YIL030C	0.259	3.59112	2.30333	22.0941	36.4295	31.672	9.59222	1.15021	-6.6
YIL031W	0.222	3.89715	1.125	4.00829	4.798	11.153	3.56293	0.430198	-1.6
YIL033C	0.234	3.80374	2.005	191.616	65.562	37.5985	95.5691	1.74374	-4.1
YIL035C	0.293	3.40457	2.94	94.4306	52.8695	251.731	32.1193	0.210024	-4.9
YIL036W	0.228	4.10262	0.765	27.1771	34.0975	23.6515	35.5256	1.44166	-6.2
YIL038C	0.222	3.8884	1.63	34.6035	49.957	50.704	21.2292	0.985267	-5
YIL039W	0.318	3.65056	2.10667	11.3609	59.917	126.688	5.39281	0.472949	-8.1
YIL040W	0.283	3.22814	2.17	48.2246	84.456	131.708	22.2233	0.641234	-2
YIL041W	0.304	3.84264	2.79	343.04	316.627	77.4375	122.953	4.08881	-4
YIL043C	0.251	3.7274	7.52	147.86	185.69	461.784	19.6622	0.402115	-13.3
YIL044C	0.229	4.04406	1.065	35.2641	68.797	77.493	33.1118	0.887783	-5.9
YIL047C	0.228	3.60837	1.56	28.2384	12.0845	103.409	18.1016	0.116861	-5.3
YIL048W	0.255	3.72971	1.035	30.7636	11.1045	20.665	29.7233	0.537358	0
YIL050W	0.194	3.77861	0.62	4.31971	34.1945	53.979	6.96727	0.633478	-1.5
YIL051C	0.409	3.88307	12.665	823.751	1851.78	508.443	65.0415	3.64206	-6.8
YIL053W	0.753	3.7022	17.5567	3124.52	1693.48	983.101	177.968	1.72259	0
YIL056W	0.22	3.90536	0.743333	8.03076	12.464	28.3725	10.8037	0.439299	-0.8
YIL062C	0.2	3.95282	3.58	306.061	285.356	401.801	85.4919	0.710193	-6.6
YIL063C	0.248	3.93137	1.4	45.0893	82.8815	165.324	32.2067	0.501328	-7.2
YIL065C	0.149	3.69621	1.12667	39.7014	50.179	121.082	35.2379	0.414422	-6.3
YIL066C	0.385	3.83185	0.965	23.6016	2.567	2.9945	24.4576	0.857238	-4.2
YIL067C	0.177	3.76394	0.66	2.74074	7.578	46.422	4.15264	0.163242	-8.4
YIL068C	0.227	3.59102	1.19667	18.2296	12.124	37.8125	15.2337	0.320635	-2.3
YIL070C	0.301	3.86423	1.52	149.907	111.591	146.588	98.6231	0.761259	-3.2
YIL074C	0.324	3.95484	1.7	196.052	95.9025	180.184	115.325	0.532249	-0.1
YIL075C	0.265	3.83793	2.93	208.8	102.061	137.479	71.2627	0.742379	-5.6
YIL076W	0.304	3.68739	3.90333	200.577	185.839	427.053	51.386	0.435168	0
YIL078W	0.501	3.65679	16.0033	667.795	716.151	614.634	41.7285	1.16517	-10.9
YIL079C	0.197	3.93506	0.895	2.95764	31.1535	81.415	3.30463	0.382651	-6.6
YIL083C	0.252	3.63974	1.31333	34.9242	38.639	60.196	26.592	0.641887	-0.7
YIL084C	0.271	4.03232	0.74	17.221	25.896	36.2265	23.2716	0.714836	-3.9
YIL087C	0.17	3.85135	0.63	10.344	12.47	18.769	16.419	0.664393	-1.5
YIL088C	0.188	3.69791	1.245	9.56985	25.2515	98.268	7.68663	0.256966	-8
YIL090W	0.206	3.47332	1.51	46.0123	16.1715	52.256	30.4717	0.309467	-8.7
YIL091C	0.244	3.7274	1.27333	31.1653	35.489	117.74	24.4754	0.301417	-3.1
YIL092W	0.181	3.90386	0.59	1.64459	3.5935	16.545	2.78744	0.217196	-3.3
YIL093C	0.207	3.72805	1.35	50.099	43.152	129.955	37.1103	0.332053	-3.2
YIL094C	0.388	4.02462	3.395	217.064	157.353	353.102	63.9364	0.44563	-4.6
YIL095W	0.216	3.91026	0.615	14.2539	11.8715	14.957	23.177	0.793709	-3.9
YIL096C	0.214	3.61155	1.27333	1.95162	24.9825	95.4995	1.53268	0.261598	-2.5
YIL098C	0.196	3.66474	1.39	12.0188	33.937	97.0285	8.64662	0.349763	-1.1
YIL103W	0.259	3.68539	1.31667	24.4086	31.752	126.034	18.5382	0.251933	-0.8
YIL104C	0.207	3.64677	0.895	11.6102	23.145	103.567	12.9723	0.22348	-2.4
YIL105C	0.204	3.87356	1.64333	42.8581	23.8525	52.48	26.08	0.454506	-5.8
YIL106W	0.185	3.82825	0.815	30.6378	44.4315	35.1985	37.5924	1.26231	-0.9
YIL107C	0.246	3.88642	1.40333	29.8035	6.1145	22.501	21.2376	0.271743	-2.7
YIL108W	0.212	3.84181	0.79	9.50094	20.339	39.44	12.0265	0.515695	-4.7
YIL109C	0.298	3.84287	2.595	129.215	109.311	58.7805	49.7939	1.85964	-1.7
YIL110W	0.234	3.81452	1.13	4.45872	36.9765	186.351	3.94577	0.198424	-3.1
YIL111W	0.177	3.69037	2.14	17.634	42.2685	185.785	8.24017	0.227513	-3
YIL112W	0.218	3.88568	2.2	4.25813	15.9645	27.137	1.93551	0.588293	0
YIL114C	0.202	3.931	0.95	4.94189	23.645	125.319	5.20199	0.188678	-1.3
YIL115C	0.22	4.04837	3.36333	59.4383	48.9525	36.8495	17.6724	1.32844	-3.7
YIL116W	0.296	3.8116	1.67333	191.992	76.0945	323.724	114.736	0.23506	-6.3
YIL117C	0.174	4.0567	1.76667	10.7693	41.5065	186.4	6.09586	0.222674	-3.6
YIL118W	0.275	4.07388	3.12667	27.7645	102.437	327.896	8.87991	0.312407	-1.3
YIL119C	0.227	3.84961	0.845	5.61261	37.8645	36.672	6.64214	1.03252	-4.1
YIL121W	0.181	3.70552	0.76	59.7312	15.0725	60.9645	78.5937	0.247234	-3.6
YIL122W	0.135	4.00425	0.715	2.40578	3.4475	10.681	3.36473	0.322769	-3
YIL123W	0.435	4.59715	4.28667	3.46732	338.195	68.506	0.808861	4.93671	-0.2
YIL124W	0.277	3.77505	2.06667	68.8833	110.624	215.857	33.3306	0.512486	-3.7
YIL125W	0.321	3.77088	1.05	185.385	60.703	14.043	176.557	4.32265	-12
YIL126W	0.276	3.73193	1.45	65.3814	31.946	24.8865	45.0906	1.28367	-6.1
YIL127C	0.195	3.71691	1.57667	32.6832	83.281	203.008	20.7293	0.410235	-1.4
YIL128W	0.231	3.55531	0.866667	35.2415	18.74	26.64	40.6633	0.703453	-5.3
YIL129C	0.209	3.67664	1.915	1.42799	8.7025	13.7385	0.745689	0.633439	-6.1
YIL133C	0.689	3.67178	22.295	1408.67	2119.46	1109.55	63.1833	1.91019	-3.3
YIL135C	0.2	4.37123	1.28333	24.1509	32.8175	40.5815	18.8189	0.808681	-0.3
YIL137C	0.255	3.65791	0.643333	39.2155	45.7975	26.588	60.9568	1.72249	-4.4
YIL138C	0.311	3.66002	3.35	255.071	352.25	430.452	76.1407	0.818328	-1.5
YIL142W	0.271	3.99628	2.945	119.228	181.999	237.804	40.485	0.765334	-3.4
YIL144W	0.227	3.6784	0.65	34.3688	15.471	29.849	52.875	0.518309	-4.1
YIL149C	0.236	3.66931	1.85	9.88982	11.27	21.396	5.34585	0.526734	-4.9
YIL151C	0.229	3.65958	0.945	0.429805	4.796	32.1575	0.45482	0.149141	-5.5
YIL153W	0.152	3.6819	0.59	20.2301	9.989	19.5795	34.2882	0.510176	-6.4
YIL154C	0.151	3.96001	1.68333	9.22421	25.3485	70.0855	5.47973	0.36168	-6
YIL157C	0.282	3.81865	2.75	14.9165	60.897	141.714	5.42417	0.429716	-4.7
YIL158W	0.195	3.90349	2.21	8.86648	21.4085	123.528	4.01198	0.173308	-6.5
YIL159W	0.226	3.6524	0.615	4.88175	3.626	7.0095	7.93781	0.517298	-7.9
YIL161W	0.241	3.71341	0.93	25.7295	26.6465	75.6205	27.6661	0.352371	-6.2
YIR001C	0.226	3.74477	0.7	25.1176	48.5525	28.9555	35.8823	1.6768	-5.2
YIR004W	0.229	3.79397	1.25	62.2901	53.358	158.16	49.8321	0.337368	-5.5
YIR005W	0.207	3.77953	0.88	7.03601	26.0865	109.224	7.99547	0.238835	-0.1
YIR008C	0.257	3.62021	0.75	12.3065	32.3285	121.471	16.4087	0.266143	-2.7
YIR022W	0.23	3.65828	2.59333	36.2648	103.433	200.517	13.9839	0.515833	-1.3
YIR024C	0.215	3.65156	0.625	0.85466	26.3345	59.017	1.36746	0.446219	-2.7
YIR026C	0.246	3.72953	1.4	53.3516	50.2465	100.732	38.1083	0.498814	-3.7
YIR033W	0.236	3.87007	1.15	2.75836	18.942	44.7585	2.39858	0.423205	-6.1
YIR034C	0.296	3.79205	1.43667	350.914	55.3875	30.061	244.256	1.8425	-2.2
YIR035C	0.299	3.90042	1.68333	10.3643	24.871	109.555	6.15699	0.227018	-4.2
YIR036C	0.156	3.89394	0.783333	20.9165	28.076	38.4505	26.7019	0.730186	-10.1
YIR037W	0.301	3.5098	4.17	335.596	274.488	150.755	80.4785	1.82076	-5.3
YIR038C	0.312	3.56328	1.715	30.3311	41.7215	67.1695	17.6858	0.621138	-6.5
YJL001W	0.256	3.98176	3.74667	155.523	201.714	437.592	41.5097	0.460963	-3.5
YJL002C	0.247	3.68561	3.29333	199.761	116.743	229.438	60.6561	0.508822	-3.1
YJL004C	0.166	3.40467	1.29667	7.2391	43.173	219.466	5.58285	0.196718	-5.6
YJL006C	0.183	3.56254	0.89	15.7808	23.913	103.651	17.7312	0.230706	-1.1
YJL008C	0.301	3.93984	2.63	194.264	135.695	190.572	73.8647	0.712039	-6.6
YJL010C	0.253	3.57539	1.385	51.8378	51.9525	78.8035	37.428	0.659266	-0.6
YJL011C	0.187	3.64264	1.53	22.8796	96.149	211.326	14.954	0.454981	-3.7
YJL012C	0.337	3.65894	4.61	70.9905	285.444	165.262	15.3992	1.72722	-5
YJL014W	0.317	3.89188	2.78	138.851	169.995	293.25	49.9464	0.579695	-4.7
YJL016W	0.213	3.83548	1.2	13.5562	5.7315	27.8625	11.2968	0.205707	-5.1
YJL023C	0.229	3.64375	0.726667	3.70371	9.964	72.1265	5.09684	0.138146	-0.6
YJL024C	0.225	3.77698	0.65	54.9916	68.164	106.287	84.6024	0.641323	-4.3
YJL025W	0.195	3.56623	0.645	2.70086	2.6505	15.825	4.18738	0.167488	-9.2
YJL026W	0.58	3.58744	6.90333	2305.16	326.144	148.713	333.92	2.19312	-0.9
YJL029C	0.204	3.58643	1.12333	21.8332	12.9275	41.3785	19.4361	0.312421	-5.5
YJL031C	0.244	3.39692	1.65	3.42219	29.005	123.508	2.07405	0.234843	-6.1
YJL033W	0.286	3.72727	1.21	44.9639	64.466	77.8245	37.1603	0.828351	-0.2
YJL034W	0.522	3.9569	9.74	523.3	459.771	210.941	53.7269	2.17961	-6.9
YJL036W	0.221	3.66165	0.78	20.8621	26.7105	57.618	26.7463	0.463579	0
YJL039C	0.228	3.64509	1.39667	47.3497	26.175	27.772	33.9019	0.942496	-1.8
YJL042W	0.225	3.96495	1.66	44.4707	15.5115	8.312	26.7896	1.86616	-7.4
YJL044C	0.242	3.52203	0.8	20.001	21.7195	91.697	25.0012	0.236862	-3.8
YJL047C	0.202	3.49962	0.78	1.76875	6.356	14.267	2.26763	0.445504	-1.9
YJL048C	0.215	3.85218	1.65333	2.02778	7.691	57.443	1.22648	0.133889	-7.2
YJL049W	0.24	3.71207	0.645	1.66642	18.1075	83.249	2.5836	0.21751	-3.5
YJL050W	0.29	3.72369	1.355	80.0777	97.628	105.2	59.098	0.928027	-6.5
YJL053W	0.208	3.8935	1.79333	26.2901	34.3995	89.937	14.6599	0.382484	-1.9
YJL054W	0.231	3.73242	1.65667	26.996	28.638	65.6895	16.2954	0.43596	-3.6
YJL055W	0.236	3.93591	2.76333	113.849	103.85	318.875	41.1999	0.325676	-4.8
YJL057C	0.213	3.81318	0.66	1.75968	4.3255	49.898	2.66618	0.0866868	-5.1
YJL059W	0.207	3.49589	1.275	2.44015	7.466	30.4695	1.91384	0.245032	-4.3
YJL060W	0.307	3.69325	0.675	38.8452	54.615	25.8375	57.5485	2.11379	-3.1
YJL061W	0.241	3.67125	1.2	57.3842	24.3355	73.0465	47.8202	0.333151	-3.9
YJL062W	0.189	3.52416	0.87	25.0414	17.698	22.5215	28.7832	0.785827	-8
YJL063C	0.147	3.72837	1.10667	52.4367	43.201	64.83	47.3825	0.666374	-4.9
YJL066C	0.231	3.77729	1.05	29.1512	18.6065	31.384	27.763	0.592866	-4
YJL068C	0.29	3.69744	1.105	19.0827	56.6395	96.23	17.2694	0.588585	-3.3
YJL069C	0.249	3.97973	1.4	82.7644	45.732	147.656	59.1175	0.30972	-3.1
YJL071W	0.19	3.66129	0.863333	0.4911	6.612	59.207	0.568842	0.111676	-9.4
YJL072C	0.201	3.60462	0.91	0.680902	34.5465	132.935	0.748244	0.259874	-4.6
YJL073W	0.209	3.56369	0.71	4.77722	15.625	15.8655	6.72847	0.984841	-7.8
YJL074C	0.261	3.7579	0.886667	29.7424	22.1415	21.818	33.544	1.01483	-2.1
YJL078C	0.217	4.69219	0.943333	90.4996	36.532	22.9085	95.9359	1.59469	-5.3
YJL079C	0.393	4.46187	1.56	36.6292	56.562	42.5685	23.4802	1.32873	0
YJL080C	0.413	3.90824	3.36	684.363	415.969	54.774	203.68	7.59428	-0.7
YJL081C	0.202	3.81883	0.795	19.1855	28.612	108.245	24.1327	0.264326	-9.1
YJL082W	0.266	3.73351	0.6	41.9477	12.698	19.7375	69.9129	0.643344	-5.8
YJL084C	0.204	3.95452	0.803333	13.3189	11.0505	9.0005	16.5796	1.22777	-5.7
YJL087C	0.245	3.64912	0.7	37.2758	24.0415	29.028	53.2512	0.828218	-1.9
YJL090C	0.211	3.70036	1.04	0.358229	5.3655	25.8885	0.344451	0.207254	-1.7
YJL091C	0.209	3.49046	1.33333	25.9741	21.965	51.2085	19.4806	0.428933	-3.8
YJL092W	0.205	3.73296	1.33	2.74256	4.098	12.803	2.06207	0.320081	-5.2
YJL094C	0.203	3.67934	1.39	0.359674	8.3405	31.82	0.258758	0.262115	-6.9
YJL095W	0.191	3.88946	0.615	0.412571	6.599	8.262	0.670848	0.798717	-4.7
YJL096W	0.239	3.70297	1.285	26.4929	71.214	137.865	20.6171	0.516549	-7.4
YJL097W	0.252	3.37553	1.9	100.654	96.976	124.329	52.9756	0.779998	-0.6
YJL098W	0.23	3.87859	1.05	31.8592	18.173	64.158	30.3421	0.283254	-6.4
YJL101C	0.222	3.6686	0.915	25.0911	17.6445	26.9715	27.4219	0.654191	-5.1
YJL104W	0.163	4.17471	1.26333	105.39	127.165	287.522	83.4225	0.442277	-3.7
YJL109C	0.255	3.63852	1.68	103.66	34.1285	57.165	61.7026	0.597017	-4.9
YJL110C	0.183	4.11565	1.58	0.580617	22.45	38.572	0.367479	0.582028	-10.1
YJL111W	0.281	3.95512	2.85	97.016	159.002	213.3	34.0407	0.745439	-4.3
YJL112W	0.201	3.95888	1.04667	21.1553	10.236	70.534	20.2121	0.145122	-1.1
YJL115W	0.205	4.14208	1.01	71.3955	59.4935	59.432	70.6886	1.00103	-6.9
YJL117W	0.274	3.6567	1.97	169.209	139.125	335.932	85.8929	0.414145	0
YJL121C	0.382	3.82606	2.68	207.863	194.612	74.7035	77.5609	2.60512	-3.3
YJL122W	0.288	3.93253	1.94667	117.007	158.427	262.245	60.1064	0.604118	-0.6
YJL123C	0.23	3.97161	2.23333	84.8845	104.243	211.439	38.008	0.493019	-5.1
YJL124C	0.246	3.6729	1.85	160.702	147.937	178.018	86.8662	0.83102	-7.2
YJL125C	0.242	3.78705	1.58	15.9072	32.5115	118.597	10.0678	0.274135	-3
YJL127C	0.204	3.83381	1.02	2.989	8.027	23.8215	2.9304	0.336965	-3
YJL128C	0.211	4.07218	0.95	50.3479	30.3915	32.327	52.9977	0.940127	-7.7
YJL129C	0.233	3.8501	1.54	0.07843	5.368	23.9475	0.0509286	0.224157	-5.8
YJL130C	0.387	3.85893	4.825	494.762	202.53	38.624	102.541	5.24363	-5.1
YJL131C	0.19	3.58007	0.65	2.24486	18.053	29.7375	3.45363	0.607079	-6
YJL132W	0.194	3.70985	1.15	3.21929	2.622	26.739	2.79939	0.098059	-7
YJL134W	0.192	3.45031	1.41	0.315204	29.0725	161.187	0.223549	0.180365	-4.2
YJL136C	0.753	4.11986	36.4333	2434.56	4956.85	4195.79	66.8222	1.18139	-0.3
YJL140W	0.213	3.89436	2.13667	159.162	155.298	424.293	74.491	0.366018	-1.9
YJL143W	0.265	4.1312	3.15333	118.449	131.252	328.634	37.5632	0.399387	-3.2
YJL145W	0.31	3.50137	1.78	62.9634	100.991	182.827	35.3727	0.552387	-2.3
YJL146W	0.177	3.87106	0.5	14.0879	11.5525	44.055	28.1758	0.262229	-5.5
YJL148W	0.27	3.59175	4.06	119.835	184.014	591.417	29.5159	0.311141	-6.4
YJL149W	0.228	3.58665	0.505	1.43801	11.725	12.6485	2.84754	0.926987	-1.7
YJL151C	0.24	3.83843	4.85333	153.489	190.051	236.07	31.6255	0.805062	-3.4
YJL154C	0.222	3.63573	1.12	49.0495	22.1925	44.142	43.7942	0.502752	-8.5
YJL155C	0.218	3.64094	1.06	10.0684	13.151	54.429	9.49848	0.241618	-4.8
YJL156C	0.215	3.86982	0.585	0.147849	14.673	39.8485	0.252733	0.36822	-3.5
YJL157C	0.209	3.72023	2.22	5.57076	32.3525	72.759	2.50935	0.444653	-1.4
YJL158C	0.648	4.46264	20.7567	47.8	1402.03	305.401	2.30288	4.59076	-2.1
YJL160C	0.204	4.12212	0.675	1.63833	1.7525	10.46	2.42716	0.167543	-1.5
YJL161W	0.139	3.64189	2.495	0.283224	3.9495	15.8745	0.113516	0.248795	-4.4
YJL162C	0.22	3.71516	0.705	0.642729	7.4275	48.537	0.911672	0.153028	-2.1
YJL163C	0.148	3.69432	1.30333	1.07276	3.1205	15.9245	0.823092	0.195956	-7.7
YJL165C	0.205	3.97941	1.42333	2.47964	22.4445	34.581	1.74214	0.649041	-7.7
YJL166W	0.327	3.49945	4.72667	71.5182	270.204	308.19	15.1308	0.876746	-4.6
YJL167W	0.46	3.57235	6.64333	258.765	358.265	278.624	38.9511	1.28584	-1.2
YJL168C	0.216	3.6439	1.03667	13.6688	36.4085	86.154	13.1853	0.422598	-4.8
YJL171C	0.322	4.02859	5.77	64.5205	94.519	71.1085	11.1821	1.32922	-3.3
YJL172W	0.326	3.76511	1.46333	177.283	100.293	31.0265	121.15	3.23249	-5.8
YJL173C	0.211	3.81599	2.82	199.916	164.88	120.85	70.8923	1.36434	-4.4
YJL174W	0.25	4.02325	4.25333	11.8838	125.894	174.055	2.79399	0.723301	-1.9
YJL176C	0.223	3.9684	0.555	30.4718	33.9455	37.7445	54.9042	0.89935	-5.6
YJL177W	0.738	3.99288	16.3	1347.95	2440.43	1348.68	82.6962	1.80949	-4
YJL178C	0.231	3.80027	2.53333	56.4563	102.064	274.953	22.2854	0.371203	-4.6
YJL179W	0.252	3.5834	1.65	35.4824	151.905	413.902	21.5045	0.367006	-3
YJL180C	0.203	3.77629	0.82	5.83665	25.199	126.48	7.11786	0.199234	-7
YJL181W	0.179	3.80732	0.676667	0.432768	7.655	36.4685	0.639558	0.209907	-5.1
YJL183W	0.259	3.67505	2.01667	45.2086	52.1555	214.107	22.4175	0.243595	-1.6
YJL184W	0.141	4.18556	1.13	12.1378	91.893	111.679	10.7414	0.822832	-9.1
YJL186W	0.23	3.64041	1.89667	83.1343	76.512	121.995	43.8318	0.627173	-3.2
YJL187C	0.216	3.90414	0.775	9.2969	6.929	21.0135	11.996	0.32974	-7.2
YJL189W	0.936	3.517	26.795	14143.4	12730.5	8599.43	527.837	1.48039	-3.8
YJL190C	0.847	3.79443	36.4533	1318.15	5656.13	7908.87	36.1599	0.715163	-7.4
YJL192C	0.25	3.66931	2.84	101.823	113.02	285.206	35.8531	0.396277	-2.3
YJL193W	0.17	3.42953	0.81	0.518451	14.5925	99.856	0.640063	0.146135	-4.6
YJL194W	0.209	3.66157	0.645	0.0034173	14.9675	20.7785	0.00529814	0.720336	-0.2
YJL196C	0.214	3.34689	4.97667	135.399	88.18	341.991	27.2067	0.257843	-5.3
YJL197W	0.226	3.80927	0.833333	31.1882	12.9305	21.6035	37.4258	0.598537	-4.3
YJL198W	0.258	3.66236	1.6	14.396	31.7425	66.49	8.99752	0.477403	-1.9
YJL200C	0.321	3.92335	1.40667	538.018	72.6745	112.642	382.477	0.645181	-3.9
YJL201W	0.234	3.61641	0.625	45.8257	19.525	36.658	73.321	0.532626	-0.7
YJL203W	0.221	3.59345	0.696667	4.17394	30.6465	68.8795	5.9913	0.444929	-1.1
YJL204C	0.234	3.58541	0.7	1.6452	13.3595	21.017	2.35029	0.635652	-5
YJL207C	0.213	3.61088	2.16	32.2398	9.359	21.341	14.9258	0.438546	-0.7
YJL208C	0.22	3.72968	1.23	6.0309	31.151	50.421	4.90317	0.617818	-7.4
YJL209W	0.231	3.5762	0.865	4.38981	3.9505	35.504	5.07492	0.111269	-7.7
YJL212C	0.273	3.49868	1.315	27.7683	28.2105	17.271	21.1166	1.6334	-6.6
YJR001W	0.185	3.8675	2.4	2.2657	37.78	93.887	0.944043	0.402399	-7.6
YJR002W	0.238	3.95102	1.60333	18.0003	62.724	180.922	11.2268	0.346691	-6.5
YJR003C	0.206	3.56849	1.06	24.3595	22.9755	152.627	22.9807	0.150534	-7.9
YJR005W	0.218	3.5803	0.936667	30.3833	15.2185	47.3435	32.4377	0.321449	-7.7
YJR006W	0.236	3.74725	1.13	1.3871	18.3135	54.1505	1.22752	0.338196	-6.5
YJR007W	0.466	3.71675	5.73333	451.725	373.315	178.208	78.7892	2.09483	-1.7
YJR010W	0.391	3.81011	0.54	155.917	23.569	53.7965	288.735	0.438114	-4.9
YJR011C	0.223	3.52136	0.5	2.20369	13.311	82.9555	4.40738	0.16046	-1.7
YJR012C	0.186	3.95797	0.6	0.354171	14.151	33.3435	0.590285	0.424401	-4
YJR013W	0.192	3.35265	0.855	20.837	23.6645	102.793	24.3708	0.230216	-5.1
YJR014W	0.287	3.63765	3.42333	166.313	265.628	185.282	48.5823	1.43364	-2.8
YJR015W	0.215	3.57529	2.56333	6.60033	77.2925	131.761	2.5749	0.586611	-4.3
YJR016C	0.464	4.00407	3.90667	1137	670.592	475.239	291.042	1.41106	-6.8
YJR017C	0.197	3.90869	1.91	98.6747	99.285	59.193	51.6621	1.67731	-8.1
YJR019C	0.167	3.6147	0.57	7.95246	6.9995	17.908	13.9517	0.390859	-1.9
YJR024C	0.187	3.66425	2.595	7.48904	52.0445	247.881	2.88595	0.209957	-8
YJR025C	0.26	3.76206	1.68	87.6734	76.3365	118.975	52.1865	0.641618	-1.1
YJR031C	0.203	3.71017	0.993333	16.5459	11.5185	21.7585	16.6569	0.529379	-9.1
YJR032W	0.272	3.72874	1.35	34.3438	60.909	73.363	25.4398	0.830241	-2.7
YJR033C	0.225	3.66478	0.79	7.00151	6.8535	7.467	8.86267	0.917838	-2.9
YJR034W	0.178	3.69195	1.73333	17.782	61.427	56.6445	10.2589	1.08443	-4.1
YJR040W	0.228	3.6515	0.645	0.71197	14.704	36.7125	1.10383	0.400518	-1.6
YJR041C	0.221	3.5522	1.25667	23.7458	17.35	33.7465	18.8959	0.514127	-4.8
YJR042W	0.217	3.66476	1.21	53.4825	34.373	105.149	44.2004	0.326898	-6.6
YJR043C	0.227	3.68921	1.125	3.9404	24.095	56.298	3.50258	0.42799	-3.3
YJR044C	0.231	3.49371	2.03667	23.8122	99.4695	96.6055	11.6918	1.02965	-4.3
YJR045C	0.594	4.08731	6.12667	709.034	985.283	132.668	115.729	7.42668	-5.2
YJR046W	0.173	3.76624	0.726667	3.10011	15.511	30.2575	4.26621	0.512633	-3.3
YJR048W	0.451	3.74368	2.56667	105.462	158.25	49.755	41.0891	3.18059	-5.5
YJR049C	0.207	3.90765	1.06	21.4034	26.96	56.106	20.1919	0.480519	-1.8
YJR050W	0.172	3.60169	0.635	4.01107	36.1845	122.526	6.31665	0.295321	-2.5
YJR051W	0.252	3.90311	1.48333	7.1805	35.426	88.1165	4.84079	0.402036	-5.9
YJR052W	0.218	3.85202	1.02	1.68882	8.396	39.3485	1.6557	0.213375	-4.3
YJR056C	0.171	3.90206	0.785	18.7326	26.087	90.4765	23.8632	0.288329	-5.3
YJR057W	0.241	3.65876	1.8	6.9999	48.8855	177.516	3.88884	0.275386	-1.1
YJR058C	0.135	3.52325	1.73333	1.46727	41.047	139.26	0.846503	0.294751	-9.6
YJR059W	0.23	3.93133	1.82	72.7736	25.88	17.5645	39.9855	1.47343	-1.9
YJR060W	0.203	4.17209	1.2	85.3741	116.916	175.218	71.1451	0.667263	-0.3
YJR062C	0.204	3.68044	1.005	3.25504	13.9625	39.376	3.23885	0.354594	-10.6
YJR063W	0.289	3.96661	2.565	304.165	164.552	109.173	118.583	1.50726	-6.1
YJR064W	0.302	3.88415	6.81333	143.185	186.203	413.284	21.0154	0.450546	-4.3
YJR065C	0.28	3.93561	2.88333	132.796	121.07	100.581	46.0563	1.20371	-4.4
YJR066W	0.216	3.6504	0.78	5.08099	5.6155	14.745	6.51409	0.380841	-1.5
YJR067C	0.222	3.79913	1.405	9.51883	46.848	83.496	6.77497	0.561081	-9.4
YJR068W	0.268	3.78535	1.475	48.6197	55.4465	169.06	32.9625	0.32797	-4.2
YJR069C	0.278	3.76852	1.76333	123.907	163.53	162.004	70.2684	1.00942	-4
YJR070C	0.467	3.8825	4.17667	531.869	403.315	240.402	127.343	1.67767	-1.8
YJR072C	0.254	3.87241	1.58667	87.7055	94.742	301.035	55.2765	0.314721	-3.3
YJR073C	0.258	3.60528	3.02667	127.539	34.256	99.123	42.1385	0.345591	-5.4
YJR075W	0.261	3.57329	1.67	49.8152	74.4985	160.203	29.8295	0.465024	-3.8
YJR076C	0.252	3.8807	1.385	117.337	72.426	122.684	84.7197	0.590346	-3.1
YJR077C	0.419	3.88282	4.40333	544.676	180.425	72.5545	123.696	2.48675	-7.8
YJR084W	0.159	3.56848	0.846667	4.24943	14.5285	58.593	5.01902	0.247956	-1.8
YJR085C	0.209	3.79833	6.2	74.4855	223.929	361.839	12.0138	0.618864	-6
YJR088C	0.26	3.50693	1.79333	101.508	111.739	221.197	56.603	0.505156	-6.2
YJR090C	0.202	3.80166	1.11	0.938643	15.1735	27.785	0.845624	0.546104	0
YJR091C	0.239	4.04728	0.875	29.8388	18.6255	9.5855	34.1014	1.94309	-2.4
YJR093C	0.202	4.23602	0.666667	5.13815	42.392	35.0525	7.70723	1.20939	-3.7
YJR096W	0.303	3.62259	1.11667	15.3267	17.5185	79.508	13.7254	0.220336	-3
YJR097W	0.211	3.7874	0.675	10.8077	24.0915	167.97	16.0114	0.143427	-3
YJR098C	0.249	3.79984	1.61	2.01401	4.3125	16.819	1.25094	0.256406	-2
YJR099W	0.174	3.89015	0.745	5.25083	35.555	94.6275	7.0481	0.375736	-7.4
YJR100C	0.193	3.79329	1.485	0.871577	15.326	112.329	0.586921	0.136438	-2.7
YJR101W	0.191	3.67282	2.22667	38.269	42.5165	243.085	17.1867	0.174904	-6.7
YJR103W	0.228	3.85252	0.6	27.3384	22.576	85.0235	45.564	0.265527	-2.6
YJR104C	0.469	4.44146	21.39	2358.13	1560.73	904.083	110.245	1.72631	-5.3
YJR105W	0.436	3.9495	4.97667	1103.34	488.204	608.641	221.702	0.802121	-6.3
YJR109C	0.326	3.8233	1.32667	1468.02	57.6055	42.0735	1106.55	1.36916	0
YJR110W	0.258	3.65408	0.76	7.627	5.672	25.603	10.0355	0.221537	-5.1
YJR112W	0.152	3.7164	1.06333	45.9137	35.922	150.838	43.1791	0.23815	-5
YJR113C	0.147	3.80083	1.4	40.4906	29.0625	134.962	28.9219	0.215338	-6.6
YJR116W	0.219	3.42087	0.823333	6.39371	11.974	26.4525	7.76565	0.45266	-2.5
YJR117W	0.351	3.41654	3.09	172.938	92.568	45.572	55.967	2.03125	-1.1
YJR119C	0.241	3.59412	0.665	1.90533	3.074	21.6735	2.86516	0.141832	-6.6
YJR121W	0.505	4.01002	7.41	921.285	360.611	139.592	124.33	2.58332	-3.8
YJR122W	0.233	3.66291	0.68	1.70856	5.346	36.0815	2.51259	0.148165	-3.8
YJR123W	0.867	3.98078	52.84	3474.98	6745.28	5326.29	65.7641	1.26641	-1.6
YJR125C	0.259	4.12484	2.84	23.5293	106.808	112.576	8.28495	0.948768	-2.2
YJR126C	0.204	3.79134	2.03667	6.12063	12.443	58.5405	3.00522	0.212554	0
YJR130C	0.208	3.72977	0.686667	21.6387	5.8465	53.5765	31.5127	0.109124	-3.1
YJR131W	0.224	3.66156	0.65	29.2285	19.2415	15.1985	44.9669	1.26601	-3.1
YJR132W	0.232	3.63113	1.24	46.1569	22.375	39.6295	37.2233	0.564605	-5.4
YJR136C	0.178	3.56956	0.68	2.6321	7.808	99.3275	3.87073	0.0786086	-1.5
YJR138W	0.23	3.7009	0.8	1.78257	6.287	13.4755	2.22821	0.46655	-3.2
YJR139C	0.555	3.9022	7.57667	884.832	482.69	780.357	116.784	0.61855	-5.3
YJR140C	0.218	3.58885	0.655	0.996905	6.3905	15.914	1.52199	0.401565	-1.6
YJR141W	0.23	3.60187	0.923333	13.4321	6.996	127.692	14.5474	0.0547881	-11.4
YJR142W	0.243	3.57086	0.91	3.30383	39.0485	65.6545	3.63059	0.594757	-3.4
YJR144W	0.226	3.78035	1.85	59.0664	79.375	237.848	31.9278	0.333722	-8.8
YJR148W	0.289	3.79815	6.92667	327.349	389.685	537.572	47.2593	0.724898	-3.5
YKL001C	0.36	3.75425	1.105	34.9988	94.549	218.668	31.6732	0.432385	-2.6
YKL002W	0.203	3.93192	2.61	21.1672	76.4745	228.443	8.11003	0.334764	-3.1
YKL003C	0.177	3.64092	1.83	7.32808	76.565	115.219	4.00441	0.66452	-5.1
YKL004W	0.234	3.52627	1.8	69.5845	46.2315	74.514	38.658	0.62044	-6.7
YKL005C	0.215	3.77162	0.555	2.47082	15.6325	53.8265	4.45193	0.290424	-3.7
YKL007W	0.268	3.78556	2.8	113.49	103.7	147.538	40.5321	0.702866	-2
YKL008C	0.299	3.43942	1.48	54.1434	81.5	228.281	36.5834	0.357015	-1.5
YKL009W	0.373	3.70257	5.59667	296.982	320.426	763.428	53.0641	0.41972	-2.9
YKL010C	0.216	3.79617	1.195	18.6108	13.897	22.7275	15.5739	0.611462	-3
YKL011C	0.192	3.57015	0.65	2.48714	6.5795	69.478	3.82636	0.094699	-4.7
YKL012W	0.214	3.58923	1.75	0.452641	13.4075	81.8225	0.258652	0.163861	-5.9
YKL013C	0.202	3.63615	3.52667	134.039	149.447	226.454	38.0072	0.659946	-5.3
YKL014C	0.246	3.57862	1.21333	46.799	25.983	30.993	38.5706	0.838351	-6.4
YKL015W	0.251	3.80531	0.62	0.380217	5.321	28.4765	0.613253	0.186856	-4.2
YKL016C	0.298	3.70613	2.355	197.382	210.858	176.891	83.8139	1.19202	-2.3
YKL018W	0.209	3.72427	0.745	10.4353	28.434	59.975	14.0071	0.474098	-1.7
YKL020C	0.234	3.96853	0.655	0.931203	10.1605	23.14	1.42168	0.439088	-8.2
YKL021C	0.288	3.68099	1.465	56.1298	58.225	203.43	38.3139	0.286216	-1.6
YKL022C	0.212	3.81633	0.67	11.94	9.9505	17.571	17.8209	0.566302	-4.6
YKL023W	0.185	3.83723	0.64	15.6353	27.046	22.475	24.4302	1.20338	-2.1
YKL024C	0.279	3.84528	3.24667	134.706	209.222	198.1	41.4905	1.05615	-5.8
YKL025C	0.232	3.80649	0.726667	18.7674	29.234	18.48	25.8267	1.58193	-6.3
YKL027W	0.237	3.76565	1.23	66.9463	27.705	158.675	54.4279	0.174602	-5.8
YKL028W	0.291	3.9939	1.89	53.4156	26.965	105.88	28.2622	0.254674	-1.9
YKL029C	0.311	3.90035	2.77	172.327	91.174	57.924	62.2121	1.57403	-5.2
YKL032C	0.233	3.99697	0.963333	66.4578	68.0275	33.8815	68.9874	2.00781	-6.9
YKL034W	0.193	3.5945	0.505	0.233306	11.661	14.147	0.461993	0.824274	-5.9
YKL035W	0.415	3.81916	5.16333	531.755	234.81	129.85	102.987	1.80831	0
YKL038W	0.18	4.06363	0.625	0.520724	6.0905	12.7425	0.833158	0.477967	-3.8
YKL039W	0.25	3.53552	1.59	5.31334	65.709	50.809	3.34173	1.29326	-1.7
YKL040C	0.266	3.70508	1.49667	108.895	107.945	249.678	72.7581	0.432336	-6.4
YKL041W	0.227	3.80747	0.896667	38.6256	58.164	136.507	43.0769	0.426088	-5.2
YKL043W	0.206	3.93617	0.815	2.07026	20.91	26.2295	2.54019	0.797194	-5.2
YKL045W	0.206	3.56768	0.82	0.645531	24.0095	85.561	0.787233	0.280613	-7.6
YKL046C	0.319	3.94045	2.94	70.164	70.38	190.751	23.8653	0.368962	-5.3
YKL047W	0.2	3.67346	0.836667	4.34259	18.4405	64.125	5.19035	0.287571	-3
YKL049C	0.199	3.80592	0.785	33.3716	55.2965	84.6785	42.5116	0.653017	-3.4
YKL051W	0.22	3.49844	1.09333	71.7319	9.837	12.521	65.6085	0.78564	-6.7
YKL054C	0.332	3.97836	3.77667	753.334	321.284	94.0705	199.471	3.41535	-2.5
YKL056C	0.792	3.79148	29.4567	2077.7	4872.02	6158.28	70.5342	0.791133	-0.2
YKL057C	0.243	3.57324	1.35	9.90524	24.444	51.424	7.33722	0.475342	-5.4
YKL058W	0.153	4.07936	1.82	49.9801	101.071	290.21	27.4616	0.348268	-4.2
YKL059C	0.247	3.89472	1.55333	17.3644	20.608	37.7035	11.1788	0.546581	-1.3
YKL060C	0.887	3.88007	153.36	21361.7	15238.4	9396.98	139.291	1.62163	-4.9
YKL061W	0.214	3.57961	1.12667	21.5029	38.465	94.265	19.0854	0.408052	-3.4
YKL063C	0.234	3.78554	1.915	34.3614	90.9805	132.894	17.9433	0.684607	-2.1
YKL064W	0.228	3.94935	1.72333	11.651	14.121	25.4205	6.76075	0.555497	-7.7
YKL065C	0.235	3.62077	2.82333	116.557	116.407	352.868	41.2836	0.329889	-5
YKL067W	0.336	3.76673	3.075	417.752	318.998	451.711	135.854	0.706198	0
YKL068W	0.178	4.52486	1.035	33.1679	44.0515	50.6305	32.0463	0.870059	-3.9
YKL069W	0.268	3.88401	1.02	38.3051	45.6025	103.603	37.554	0.440168	-4
YKL072W	0.212	3.61084	0.605	1.32761	9.926	25.6225	2.19439	0.387394	-0.3
YKL073W	0.217	3.80688	1.78667	20.2689	46.7845	60.4215	11.3445	0.774302	-4.7
YKL074C	0.219	3.89899	0.875	4.68019	18.1415	121.91	5.34879	0.14881	-3.7
YKL075C	0.269	3.66248	0.72	11.1926	19.1775	164.786	15.5452	0.116379	-7
YKL077W	0.32	3.53097	3.12	106.903	176.075	281.64	34.2637	0.625175	-3
YKL078W	0.211	3.77529	0.83	3.95144	13.9005	34.7705	4.76077	0.399779	-4.5
YKL079W	0.192	3.8522	0.685	21.8478	13.4585	54.5245	31.8946	0.246834	-5.2
YKL080W	0.317	3.68867	5.345	313.827	234.522	400.781	58.7142	0.585162	-2.3
YKL081W	0.645	3.64294	27.58	1455.83	2014.58	365.251	52.7856	5.51561	-2.1
YKL082C	0.255	3.64581	2.615	4.17518	99.173	219.018	1.59663	0.452809	-7
YKL084W	0.256	3.5741	1.71667	2.75369	54.4895	25.2615	1.60409	2.15702	-4.2
YKL085W	0.391	4.01034	7.01	409.074	122.05	135.258	58.3558	0.90235	-3
YKL088W	0.194	3.91092	0.865	48.2173	29.5385	51.188	55.7425	0.577059	-1.4
YKL089W	0.221	3.95791	0.595	6.84748	17.705	48.126	11.5084	0.367888	-9.9
YKL092C	0.218	3.66423	0.75	14.8444	8.722	25.178	19.7925	0.346414	-3.2
YKL094W	0.225	3.68975	2.44	70.8628	54.8385	207.973	29.0421	0.263681	-4.5
YKL096W	0.345	4.48899	6.05333	189.71	281.784	73.933	31.3397	3.81134	0
YKL099C	0.235	3.54729	2.21333	7.61402	113.097	369.053	3.44007	0.30645	-3.1
YKL100C	0.263	3.56467	1.50667	7.03298	35.8965	73.838	4.66791	0.486152	-3.8
YKL101W	0.208	3.9249	1.08	0.885258	19.9675	24.4195	0.819684	0.817687	-6.5
YKL103C	0.267	3.82877	0.71	65.8337	27.4155	16.625	92.7235	1.64905	0
YKL104C	0.353	3.82043	2.91333	133.75	94.2925	83.0285	45.9096	1.13566	-5.9
YKL106W	0.228	3.621	1.24	27.3671	34.3505	143.743	22.0703	0.238972	-4
YKL108W	0.204	3.81234	0.806667	4.9778	11.013	29.1975	6.17083	0.37719	-4
YKL110C	0.217	3.78171	1.57	12.51	33.191	121.532	7.96814	0.273105	-7.6
YKL112W	0.266	4.27378	1.27	74.6407	29.831	38.4015	58.7722	0.776819	-2.5
YKL113C	0.235	3.68789	1.21	40.2935	51.532	164.434	33.3004	0.31339	-2.6
YKL114C	0.23	3.74234	2.87333	63.6954	52.46	156.883	22.1678	0.334388	-4
YKL116C	0.197	3.76332	1.04333	22.476	12.4535	23.8865	21.5425	0.521361	-8.7
YKL117W	0.39	3.91462	8.065	534.866	725.336	534.852	66.3194	1.35614	-3.6
YKL119C	0.206	3.34559	2.05	2.46244	54.7225	170.535	1.20119	0.320887	-4.1
YKL120W	0.266	3.8364	2.57	195.777	160.562	386.137	76.1778	0.415817	-2.9
YKL122C	0.229	3.81784	3.73333	91.6398	158.048	220.953	24.5464	0.715302	-5.2
YKL126W	0.257	3.75386	1.34667	76.3585	54.45	96.8315	56.7018	0.562317	-2.6
YKL127W	0.286	3.81175	1.4	91.0137	115.285	103.073	65.0098	1.11848	-2.8
YKL128C	0.23	3.73809	1.665	63.9301	77.5375	203.298	38.3965	0.381399	-4.8
YKL130C	0.263	3.60589	0.906667	40.9014	52.7805	80.1735	45.1118	0.658328	-0.9
YKL132C	0.182	3.81587	0.51	1.59078	1.172	25.3805	3.11918	0.0461772	-3.9
YKL134C	0.218	3.67914	0.525	8.43894	10.364	21.8875	16.0742	0.473512	-2.4
YKL135C	0.237	3.71931	1.24	40.6867	27.657	73.323	32.8118	0.377194	-2.4
YKL137W	0.217	3.54818	1.43	6.84401	102.751	175.136	4.78602	0.58669	-3
YKL138C	0.327	3.36998	1.66	37.6222	90.2255	125.775	22.664	0.717356	-3.6
YKL140W	0.262	3.65064	1.3	9.99686	21.5015	84.5205	7.68989	0.254394	-1.4
YKL141W	0.273	3.59706	1.545	3.75955	106.055	115.334	2.43336	0.919555	-4.3
YKL142W	0.274	3.70813	2.315	162.84	204.666	205.61	70.3413	0.995409	-1.9
[truncated: 1,594 more rows]
