# Supplementary material for: Amino Acid Flux from Metabolic Network Benefits Protein Translation: the Role of Resource Availability
Source: Sci Rep. 2015 Jun 9;5:11113. doi: 10.1038/srep11113 (PMC4460870; doi:10.1038/srep11113)
Supplement: Supplementary Information [file srep11113-s3.xls]

## Sheet: Sheet1
Gene	AAS (mmol∙gDW-1h-1)	mRNA (RPKM)	RD fold change
YAL001C	3.26594	33.068	0.982941
YAL003W	3.45297	1660.54	0.617328
YAL007C	3.27264	282.568	1.18643
YAL008W	3.1536	59.6235	1.63763
YAL010C	3.29715	37.3435	1.44906
YAL012W	3.51748	88.6215	0.492628
YAL013W	3.35996	30.363	0.927731
YAL014C	3.37634	45.252	0.674856
YAL016W	3.29451	158.351	1.02261
YAL017W	3.34112	16.274	0.774885
YAL019W	3.37152	30.983	0.666971
YAL020C	3.58303	47.531	1.4374
YAL021C	3.32793	24.511	1.08155
YAL022C	3.20153	95.7065	1.05906
YAL023C	3.14412	69.3095	0.755796
YAL024C	3.36389	8.957	1.50822
YAL026C	3.27182	27.875	0.999213
YAL027W	3.19586	98.9175	1.96255
YAL029C	3.17386	31.282	0.801619
YAL030W	3.38517	42.13	0.692178
YAL033W	3.35566	208.35	1.34018
YAL034W-A	3.21182	37.182	1.16358
YAL038W	3.46435	1862.74	0.482786
YAL039C	3.41073	47.6405	1.17985
YAL040C	3.31852	16.777	2.25861
YAL041W	3.32004	45.8475	1.25682
YAL042W	3.45344	367.926	0.900603
YAL043C	3.27066	27.6215	1.05334
YAL044C	3.46944	972.055	1.22441
YAL046C	3.24472	86.0475	1.16541
YAL047C	3.28587	20.172	1.52106
YAL049C	3.32263	122.829	1.04318
YAL051W	3.26572	17.3895	1.51203
YAL053W	3.25438	48.254	1.83373
YAL055W	3.441	31.056	0.941082
YAL056W	3.36789	62.7935	1.41723
YAL060W	3.3721	126.441	1.60635
YAR002C-A	3.23375	399.582	1.09547
YAR002W	3.55035	78.2075	1.17027
YAR007C	3.40984	69.058	0.841454
YAR008W	3.24245	102.32	2.07909
YAR015W	3.23861	543.286	1.45641
YAR019C	3.21435	7.8065	2.35519
YAR027W	3.05496	183.7	2.17301
YAR042W	3.37656	14.722	0.82601
YBL002W	3.4325	1166.22	1.14983
YBL006C	3.50511	328.289	1.52988
YBL007C	3.55814	31.891	0.617326
YBL008W	3.36844	29.205	0.938966
YBL014C	3.33388	32.3685	2.23667
YBL016W	3.16442	76.6965	1.13402
YBL017C	3.37051	39.3135	1.50227
YBL018C	3.23009	205.623	0.919721
YBL021C	3.51803	115.662	1.75453
YBL022C	3.35359	32.985	0.685143
YBL023C	3.48096	29.6395	0.698395
YBL024W	3.2916	104.034	0.741626
YBL026W	3.16114	336.848	1.16844
YBL030C	3.32536	96.1415	0.861466
YBL032W	3.53767	73.996	0.631494
YBL034C	3.19556	8.281	0.937979
YBL035C	3.34589	15.8795	0.963452
YBL036C	3.29024	291.579	0.979219
YBL038W	3.21106	212.107	1.93707
YBL040C	2.86769	477.512	1.42063
YBL041W	3.42982	181.872	0.741829
YBL045C	3.42318	78.1395	1.23381
YBL047C	3.63399	26.0275	0.844353
YBL050W	3.34458	219.333	1.31858
YBL051C	3.6675	21.4145	0.858952
YBL052C	3.24843	50.6665	0.998246
YBL056W	3.5889	263.142	1.07331
YBL057C	3.57471	206.501	1.37391
YBL058W	3.63475	167.418	0.918654
YBL060W	3.24538	46.3735	2.34942
YBL063W	3.41566	11.7195	1.49845
YBL064C	3.23861	51.7875	1.04449
YBL066C	3.43391	4.585	1.50549
YBL067C	3.40916	36.522	1.3226
YBL068W	3.453	154.185	0.714952
YBL069W	3.22034	43.3045	1.06585
YBL076C	3.16482	226.638	0.678392
YBL079W	3.27352	33.13	0.802139
YBL090W	3.35923	201.065	1.92067
YBL091C	3.3908	110.54	0.870273
YBL092W	3.24666	3434.04	0.877504
YBL093C	3.54807	337.259	2.54817
YBL095W	3.15941	116.032	3.5688
YBL098W	3.22229	81.705	0.913488
YBL099W	3.5327	91.75	0.923806
YBL101C	3.54015	8.9845	1.3371
YBL102W	3.18622	240.09	1.0692
YBL104C	3.43518	17.732	0.82759
YBL105C	3.30256	22.359	0.852661
YBL107C	3.34904	140.975	1.41634
YBR001C	3.24517	24.909	0.818128
YBR002C	3.25963	154.464	1.4851
YBR007C	3.44544	19.78	1.37556
YBR011C	3.27397	370.274	0.520655
YBR013C	3.34366	22.5895	1.10776
YBR015C	3.20733	37.3935	0.750983
YBR017C	3.25836	69.4195	0.676455
YBR023C	3.26528	66.227	1.34429
YBR024W	3.22127	34.369	1.12431
YBR025C	3.27475	595.386	1.0658
YBR026C	3.36201	64.8495	1.23873
YBR029C	3.04465	40.299	0.785701
YBR034C	3.2197	327.495	0.901293
YBR035C	3.22724	188.989	1.12703
YBR038W	3.21204	14.497	0.823944
YBR041W	3.11415	58.436	1.00674
YBR042C	3.0625	148.881	1.67782
YBR046C	3.2328	42.751	1.00261
YBR049C	3.61952	36.127	0.662601
YBR052C	3.37594	168.478	1.23183
YBR053C	3.26131	78.309	0.877067
YBR055C	3.17955	40.3555	1.54447
YBR056W	3.175	71.298	1.49734
YBR057C	3.43227	62.527	1.03516
YBR058C	3.32387	54.4665	0.877572
YBR059C	3.54661	17.385	0.862439
YBR060C	3.23382	28.473	0.853621
YBR061C	3.31869	99.213	0.970787
YBR062C	3.42794	159.214	1.55297
YBR067C	4.04524	347.269	2.19752
YBR071W	3.53954	59.553	1.36413
YBR073W	3.29226	46.2365	0.873064
YBR074W	3.23448	51.8195	0.985659
YBR077C	3.25594	162.474	1.12916
YBR078W	3.88462	371.43	0.731
YBR079C	3.25847	110.156	0.5116
YBR080C	3.40456	46.735	0.919544
YBR081C	3.34644	25.9125	0.988834
YBR082C	3.29458	368.358	1.06187
YBR084W	3.41341	130.014	1.16442
YBR085W	3.327	76.2695	1.83479
YBR086C	3.23726	45.658	1.38171
YBR088C	3.27343	163.476	0.928304
YBR091C	3.41907	140.149	1.23723
YBR095C	3.50297	56.832	1.09365
YBR096W	2.94541	232.047	1.59186
YBR097W	3.20762	11.0645	0.670507
YBR101C	3.28512	301.462	0.935682
YBR104W	3.31135	249.276	1.11326
YBR106W	3.24078	1536.56	0.99499
YBR107C	3.21499	24.3985	2.64847
YBR109C	3.53794	337.74	0.89783
YBR110W	3.00804	116.109	1.29443
YBR111C	3.30751	257.83	1.05382
YBR115C	3.33946	26.679	1.08007
YBR119W	3.20022	43.4155	1.71759
YBR121C	3.28219	422.461	0.734831
YBR122C	3.37369	281.517	1.87067
YBR125C	3.4167	67.339	0.999864
YBR126C	3.23238	110.704	1.62575
YBR127C	3.43893	357.776	0.777598
YBR129C	3.24611	170.372	1.89852
YBR132C	3.16634	7.6915	1.48728
YBR133C	3.19679	27.217	0.87337
YBR135W	3.26835	78.4305	1.42029
YBR136W	3.13139	5.502	1.25053
YBR137W	3.2123	148.312	1.03842
YBR140C	3.22343	7.91	1.04169
YBR143C	3.29509	624.127	0.810822
YBR146W	3.19789	105.013	1.45792
YBR149W	3.22534	75.17	0.958123
YBR151W	3.29991	189.931	1.46432
YBR153W	3.36096	112.704	3.20869
YBR158W	3.23096	246.252	1.95646
YBR159W	3.25501	372.723	1.21124
YBR160W	3.18338	169.541	1.36368
YBR162C	3.77712	138.239	0.802862
YBR163W	3.1961	40.8025	2.45493
YBR164C	3.29626	393.932	1.22159
YBR166C	3.2068	144.99	1.02986
YBR167C	3.24582	65.282	1.65804
YBR169C	3.36836	13.845	1.85996
YBR170C	3.31018	46.435	0.880441
YBR171W	3.05828	240.749	1.24673
YBR172C	3.46587	60.9105	1.00393
YBR173C	3.48287	108.169	1.01787
YBR175W	3.38411	196.65	2.22115
YBR177C	3.25295	49.849	1.00146
YBR179C	3.21905	28.9745	0.722752
YBR187W	3.31472	417.33	1.84245
YBR189W	3.33483	7654.64	1.01793
YBR192W	3.25682	140.813	2.97846
YBR193C	3.36727	43.11	0.978157
YBR196C	3.34271	852.525	0.749561
YBR197C	3.57427	21.5995	0.479434
YBR198C	3.4383	31.891	0.770747
YBR199W	3.15708	270.486	1.34902
YBR200W	3.36006	48.34	0.809618
YBR201W	3.01663	128.931	1.67448
YBR202W	3.37996	50.9635	1.48226
YBR204C	3.1318	48.8925	1.35685
YBR205W	3.04897	220.772	0.919606
YBR207W	3.29229	105.501	1.60581
YBR211C	3.3724	110.433	2.07515
YBR216C	3.10347	52.052	1.20323
YBR220C	3.1307	102.349	1.30391
YBR221C	3.41821	307.43	1.04511
YBR222C	3.28571	39.5895	0.970628
YBR223C	3.23126	8.6835	0.986853
YBR227C	3.34119	45.4325	0.969597
YBR229C	3.17245	26.6625	0.875406
YBR234C	3.40212	67.9485	0.764893
YBR236C	3.2555	85.116	0.984217
YBR237W	3.27227	31.373	1.23152
YBR238C	3.32188	10.2825	1.39008
YBR244W	3.10962	421.097	1.43984
YBR245C	3.18045	22.4915	0.767224
YBR248C	3.37962	140.485	1.63505
YBR249C	3.6147	483.591	1.45109
YBR251W	3.24915	132.075	1.55394
YBR252W	3.80141	291.514	1.16365
YBR254C	3.38899	154.685	1.33172
YBR255W	3.40925	31.417	1.13578
YBR256C	3.49041	278.978	1.48254
YBR260C	3.32109	18.473	0.945095
YBR261C	3.3224	60.4365	0.715442
YBR263W	3.39426	80.6515	0.826929
YBR264C	3.39133	77.188	1.47508
YBR265W	3.24936	79.3855	0.710423
YBR268W	3.33771	137.464	1.22905
YBR272C	3.13572	65.5215	0.983143
YBR275C	3.27709	12.4265	0.702318
YBR276C	3.27287	45.658	1.64479
YBR281C	3.35015	27.871	0.993995
YBR282W	3.24652	160.181	1.34098
YBR283C	3.24529	157.509	1.12005
YBR286W	3.32707	247.704	0.914684
YBR287W	3.19896	56.762	1.48602
YBR288C	3.27538	97.334	1.01723
YBR289W	3.46913	21.4105	0.975997
YBR291C	3.42078	81.9065	1.48519
YBR295W	3.50313	7.538	1.94405
YCL001W	2.93182	371.849	1.48924
YCL009C	3.51926	70.9495	0.44404
YCL014W	3.32034	7.8795	0.437325
YCL017C	3.48026	59.0815	0.936488
YCL025C	3.30382	34.444	1.98505
YCL027W	3.34317	27.899	1.49006
YCL028W	4.17242	68.5645	0.691451
YCL029C	3.32716	48.0695	1.01082
YCL030C	3.36824	211.433	1.24174
YCL031C	3.12623	346.971	1.50981
YCL033C	3.33133	99.635	0.914965
YCL034W	3.53991	139.173	1.34075
YCL035C	3.31656	192.553	0.897962
YCL037C	3.5488	44.087	0.257618
YCL039W	3.28831	15.7625	1.41955
YCL043C	3.31792	217.456	0.529931
YCL045C	3.18007	61.051	1.2549
YCL050C	3.19467	130.526	0.920511
YCL052C	3.24507	103.415	1.53958
YCL055W	3.23411	137.785	1.55227
YCL057W	3.18012	37.6095	0.542213
YCL061C	3.44571	13.5295	0.492354
YCR002C	3.32126	87.497	0.898306
YCR003W	3.09003	215.63	1.86195
YCR004C	3.43422	202.561	0.734446
YCR008W	3.45622	51.0235	1.55429
YCR009C	3.26059	302.192	1.07712
YCR011C	3.29458	92.53	1.03687
YCR012W	3.40249	4960.54	0.605806
YCR015C	3.20426	76.754	1.14426
YCR017C	3.13366	46.8265	0.727276
YCR020C-A	3.36942	205.846	1.44273
YCR023C	3.22601	48.0585	1.07118
YCR024C	3.1573	11.7365	1.1702
YCR024C-A	3.17672	1249.06	1.22247
YCR026C	3.32165	49.1125	1.11699
YCR028C-A	3.40896	255.809	1.02788
YCR030C	3.49702	14.0725	1.14392
YCR032W	3.11993	12.6185	1.03744
YCR033W	3.44151	25.85	0.921566
YCR034W	2.98529	166.66	1.08542
YCR035C	3.42418	222.242	1.60515
YCR036W	3.37867	166.311	1.59028
YCR042C	3.23502	28.953	0.876329
YCR044C	2.94873	93.439	1.38451
YCR046C	3.2459	37.3475	0.85042
YCR048W	2.98936	34.9885	0.848573
YCR051W	3.66187	117.082	0.687209
YCR052W	3.48392	52.233	0.880012
YCR053W	3.29819	191.125	0.789751
YCR060W	3.38153	149.624	1.3776
YCR065W	3.38577	26.193	0.871377
YCR067C	3.64488	26.2295	1.54323
YCR069W	3.24051	36.416	0.963722
YCR075C	3.03244	105.489	1.1767
YCR077C	3.41302	38.819	0.804893
YCR081W	3.05339	10.6375	1.12026
YCR082W	3.17606	230.762	0.782208
YCR086W	3.22063	29.327	0.859422
YCR088W	3.45104	29.515	0.41346
YCR090C	3.22566	299.334	1.64543
YCR092C	3.21809	21.733	0.658412
YCR093W	3.18217	16.3255	1.11746
YCR095C	3.23329	141.958	1.49172
YCR097W	3.21075	319.745	2.005
YDL001W	3.24405	66.7085	1.12445
YDL003W	3.53268	89.8185	0.745044
YDL004W	3.52657	166.176	0.962537
YDL005C	3.8667	67.1555	1.29643
YDL006W	3.44825	140.646	1.41337
YDL007W	3.31575	284.466	0.872055
YDL010W	3.35804	65.739	1.59879
YDL014W	3.79791	387.204	0.506051
YDL015C	2.87836	325.289	1.26728
YDL019C	3.31184	19.2705	1.02108
YDL022W	3.41996	45.5635	1.761
YDL025C	3.39839	48.4375	2.24818
YDL027C	3.04301	40.5955	3.13606
YDL029W	3.29661	336.953	0.827999
YDL031W	3.31013	70.4025	0.374564
YDL035C	3.27358	34.239	1.16756
YDL036C	3.26063	51.692	1.40524
YDL040C	3.11356	59.67	0.596996
YDL044C	3.25324	80.356	2.63319
YDL045C	3.18607	51.523	1.37999
YDL046W	3.34962	97.837	1.72832
YDL051W	3.24278	586.861	0.91257
YDL052C	3.17386	47.546	1.02453
YDL054C	3.1801	27.588	1.62822
YDL055C	3.31228	2037.9	0.825116
YDL056W	3.41086	30.612	1.84594
YDL057W	3.36861	27.654	1.48068
YDL058W	3.2286	22.202	0.701602
YDL064W	3.17726	95.5375	0.85255
YDL065C	3.50375	101.764	1.18352
YDL066W	3.26778	86.708	0.651848
YDL067C	3.04874	269.183	1.13762
YDL069C	3.14194	61.0365	1.70908
YDL070W	3.37166	124.698	0.919708
YDL072C	3.18496	188.21	1.28731
YDL073W	3.16452	73.0195	1.13586
YDL074C	3.27386	134.845	1.50444
YDL075W	3.23569	3542.58	0.728408
YDL077C	3.10751	27.563	1.84481
YDL078C	3.36477	246.708	1.04332
YDL081C	3.81543	5276.08	0.866521
YDL084W	3.36516	907.942	0.639536
YDL086W	3.31844	81.2765	1.26302
YDL089W	3.10527	18.6825	1.65934
YDL090C	3.3503	80.787	1.3146
YDL091C	3.32652	31.036	2.0189
YDL092W	3.26122	355.653	1.41587
YDL093W	3.1021	27.033	1.00735
YDL095W	3.15152	96.937	0.707937
YDL097C	3.15679	120.329	0.574017
YDL099W	3.57776	79.152	0.840286
YDL100C	3.38737	414.184	0.795526
YDL101C	3.27163	47.417	0.86715
YDL102W	3.26818	22.4765	0.789499
YDL103C	3.26996	83.8535	0.794811
YDL105W	3.37698	22.2215	0.769348
YDL107W	2.98117	58.54	2.35546
YDL110C	3.65755	47.947	3.10955
YDL112W	3.11283	34.1385	0.50002
YDL116W	3.18599	63.37	1.17078
YDL117W	3.26044	40.958	1.42051
YDL120W	3.37668	117.085	1.19961
YDL121C	3.20947	319.754	0.895706
YDL122W	3.34173	82.6125	1.137
YDL123W	3.29793	29.5785	1.76127
YDL125C	3.16758	357.271	0.868077
YDL126C	3.50837	270.638	0.475873
YDL128W	3.25489	92.288	2.28895
YDL132W	3.14867	69.218	1.02402
YDL133W	3.29973	129.993	2.47589
YDL135C	3.18011	181.174	1.20226
YDL138W	3.46185	16.4325	2.83683
YDL140C	3.43299	22.991	0.868497
YDL143W	3.49121	281.801	0.914354
YDL144C	3.34045	47.3575	1.24233
YDL145C	3.29122	64.553	0.849118
YDL147W	3.11076	397.962	0.773558
YDL155W	3.28254	112.877	1.28071
YDL159W	3.37713	25.4605	1.33377
YDL160C	3.26428	52.8655	0.900543
YDL164C	3.30071	29.6625	0.774535
YDL166C	3.39355	171.289	0.976167
YDL168W	3.54146	101.508	0.9832
YDL171C	3.38049	34.7505	0.960957
YDL173W	3.76779	169.226	1.34522
YDL174C	3.37007	37.2035	1.88023
YDL175C	3.49088	59.8895	1.89414
YDL177C	3.40031	161.286	2.89431
YDL179W	3.29411	92.5555	1.17646
YDL185W	3.39392	216.688	0.6016
YDL192W	3.32895	2194.77	1.33821
YDL193W	3.21737	52.0555	1.12244
YDL195W	3.48302	24.431	0.783358
YDL198C	3.27406	51.4375	0.889731
YDL202W	3.15329	64.1045	1.49612
YDL203C	3.3277	22.596	1.0659
YDL212W	3.20337	603.611	1.24879
YDL213C	3.41015	197.23	0.634366
YDL215C	3.24311	97.5385	3.66933
YDL219W	3.21715	241.326	1.20512
YDL223C	3.82882	5.4895	23.6224
YDL224C	3.60292	22.202	1.04998
YDL225W	3.40689	100.086	1.1513
YDL226C	3.47923	110.94	0.653184
YDL227C	3.32941	84.176	1.51215
YDL230W	3.27028	54.5735	1.06946
YDL231C	3.14796	34.3065	1.51458
YDL232W	3.36083	219.296	0.972792
YDL233W	3.33605	16.332	1.11116
YDL234C	3.14315	36.762	1.34776
YDL235C	3.31511	230.766	1.29494
YDL236W	3.30749	246.54	1.13473
YDL237W	3.19766	67.4905	0.8151
YDL240W	3.18816	14.704	0.991113
YDR001C	3.26137	34.9155	2.1934
YDR002W	3.19666	1701	0.923957
YDR005C	3.50512	82.7385	2.14332
YDR013W	3.23669	117.132	1.6007
YDR016C	3.49407	256.478	1.0011
YDR017C	3.41719	67.621	0.879192
YDR019C	3.29131	484.108	3.29719
YDR023W	3.15966	702.435	0.965832
YDR028C	3.71488	48.7505	0.714561
YDR030C	3.37189	27.659	3.83756
YDR032C	3.5362	325.912	1.23431
YDR033W	3.07117	454.105	1.05638
YDR034C	3.3388	50.0505	1.08857
YDR035W	3.42478	189.247	1.0753
YDR036C	3.29365	36.691	1.53862
YDR037W	3.23236	446.462	0.736736
YDR041W	3.20099	241.312	1.74056
YDR044W	3.27585	133.075	1.77644
YDR045C	3.37722	369.428	1.86256
YDR047W	3.17102	147.899	1.96324
YDR049W	3.27428	42.642	1.05993
YDR050C	3.46538	5738.61	0.722144
YDR051C	3.30003	164.544	1.03909
YDR052C	3.30204	43.3975	1.52266
YDR054C	3.4649	104.706	1.46917
YDR055W	3.72059	128.425	2.41426
YDR056C	3.33876	172.539	1.18709
YDR057W	3.40354	50.8255	1.09499
YDR059C	3.30336	25.295	1.62808
YDR061W	3.2313	114.171	1.39376
YDR062W	3.28239	174.981	1.16284
YDR064W	3.29759	4697.9	0.960221
YDR067C	3.12439	164.734	2.77764
YDR069C	3.27169	10.4685	1.39927
YDR071C	3.15975	534.884	1.20107
YDR075W	3.27401	89.0705	1.40202
YDR080W	3.26578	29.389	1.21617
YDR081C	3.42228	34.0365	1.11479
YDR084C	3.03268	101.373	1.34127
YDR085C	3.35788	11.7825	2.54001
YDR089W	3.30591	41.6895	1.35527
YDR091C	3.26165	188.91	0.828926
YDR093W	3.32007	11.2535	0.866545
YDR098C	3.31364	253.86	0.995662
YDR100W	3.14684	163.084	2.24443
YDR105C	3.29072	62.946	1.54479
YDR107C	3.08499	16.008	0.625412
YDR113C	3.4829	36.9535	0.65867
YDR115W	3.17604	246.44	2.06974
YDR117C	3.17708	41.854	0.960817
YDR118W	3.17472	44.368	1.66242
YDR119W	3.2135	123.585	0.903409
YDR121W	3.44155	126.188	1.3987
YDR122W	3.37632	15.024	0.922643
YDR127W	3.35907	29.6635	0.747062
YDR128W	3.33626	19.112	0.966008
YDR129C	3.36642	243.058	0.911585
YDR135C	3.20774	44.515	0.738398
YDR138W	3.20643	36.1345	1.16968
YDR141C	3.13344	11.8975	0.590336
YDR142C	3.33677	42.8595	3.82866
YDR143C	4.02954	20.226	1.09936
YDR145W	3.5451	85.1575	0.949374
YDR146C	3.47055	31.7495	1.23576
YDR148C	3.44429	45.038	0.926665
YDR152W	3.18956	177.852	0.667909
YDR159W	3.24348	24.1425	2.13223
YDR164C	3.1918	27.306	0.82651
YDR166C	3.21508	19.8955	0.737819
YDR167W	3.59222	159.434	1.14294
YDR168W	3.17591	165.916	0.973592
YDR169C	3.63725	16.0495	1.02292
YDR172W	3.40042	253.37	0.757201
YDR173C	3.35669	55.641	2.24648
YDR174W	3.31544	526.934	2.55813
YDR176W	3.43271	48.0635	1.18245
YDR177W	3.32857	339.087	1.44491
YDR178W	3.18124	29.7415	0.977886
YDR180W	3.15148	12.111	1.06345
YDR182W	3.15117	50.028	1.33419
YDR185C	3.15587	34.009	3.62018
YDR186C	3.54739	48.0315	1.40788
YDR188W	3.43437	194.248	0.706733
YDR189W	3.33775	68.5045	1.04535
YDR190C	3.44532	285.34	0.894236
YDR191W	3.30022	40.7775	1.57042
YDR192C	4.14639	22.764	1.01383
YDR194C	3.32551	150.177	1.43889
YDR195W	3.2677	76.68	1.7025
YDR197W	3.16596	69.5045	1.85088
YDR202C	3.25019	51.6495	1.72408
YDR204W	3.16532	80.16	1.14679
YDR207C	3.75759	12.5485	0.960972
YDR208W	3.34232	37.157	1.03425
YDR210W	3.33644	476.798	1.39148
YDR211W	3.34707	159.177	0.743107
YDR212W	3.50101	224.999	0.734544
YDR213W	3.52501	20.0255	0.761822
YDR214W	3.2542	134.869	0.692396
YDR217C	3.42016	21.576	0.939766
YDR219C	3.36146	77.4185	1.47289
YDR221W	3.33886	34.171	0.725217
YDR224C	3.42058	1497.96	1.56079
YDR226W	3.4621	1058.7	0.779804
YDR228C	3.27228	59.503	1.92421
YDR233C	3.17401	266.2	1.24204
YDR234W	3.4443	74.814	0.591611
YDR235W	2.9031	94.597	2.21523
YDR236C	3.29542	145.504	1.97574
YDR237W	3.24457	105.504	1.32167
YDR238C	3.28677	104.527	0.732949
YDR242W	3.31633	26.2915	2.48864
YDR244W	3.4092	58.3	1.1323
YDR245W	3.09018	309.276	1.23878
YDR251W	3.4426	26.546	0.932324
YDR257C	3.18154	91.0035	0.719934
YDR258C	3.34501	38.2655	0.875682
YDR260C	3.65575	73.4605	1.14255
YDR261C	3.2944	52.907	0.927745
YDR262W	3.30687	138.792	2.5633
YDR264C	3.24608	140.787	0.701988
YDR265W	3.06681	139.992	2.93231
YDR266C	3.34012	48.9755	0.927324
YDR267C	3.32139	120.167	1.13647
YDR268W	3.22798	70.953	1.32656
YDR270W	3.36153	11.8115	0.906261
YDR272W	3.30382	216.221	1.00823
YDR279W	3.29957	73.314	1.32817
YDR280W	3.40617	283.086	1.74794
YDR283C	3.27004	19.6435	0.812248
YDR284C	3.06792	171.737	1.76591
YDR292C	3.38949	107.267	1.09932
YDR293C	3.47407	31.943	1.58296
YDR294C	3.27083	61.7265	0.929348
YDR295C	3.26649	39.4375	1.63123
YDR296W	3.10777	73.681	1.11806
YDR297W	2.99763	94.0945	0.943382
YDR298C	3.39777	216.243	1.08233
YDR300C	3.41043	150.919	0.992649
YDR301W	3.29749	15.306	1.23089
YDR303C	3.20854	37.786	0.913774
YDR304C	3.31413	513.524	1.17095
YDR305C	3.23356	105.846	2.48814
YDR306C	3.16012	74.8095	1.33691
YDR308C	3.27338	165.558	1.65909
YDR309C	3.5026	74.81	0.632433
YDR310C	3.57341	22.7065	1.05264
YDR315C	3.0903	44.78	1.70966
YDR316W	3.10031	42.1125	1.26142
YDR322W	3.15216	59.716	1.35564
YDR323C	3.249	57.3845	1.7289
YDR325W	3.34229	38.621	1.19437
YDR326C	3.49746	32.4935	1.38162
YDR328C	3.56151	509.147	0.951783
YDR329C	3.23226	95.3215	1.80961
YDR331W	3.25523	89.961	1.46508
YDR333C	3.24679	112.123	1.12494
YDR335W	3.11257	31.859	0.647758
YDR336W	3.19988	159.738	2.33881
YDR337W	3.27304	107.413	1.44708
YDR339C	3.15598	267.434	1.57305
YDR341C	3.1712	251.335	0.919369
YDR346C	3.39603	322.238	1.24887
YDR347W	3.26921	58.0775	1.0601
YDR348C	3.75472	110.644	1.211
YDR349C	3.53145	54.671	2.03208
YDR350C	3.04743	60.646	2.88813
YDR352W	3.33584	111.165	1.79841
YDR353W	3.50262	308.994	0.779966
YDR354W	3.33332	95.9745	1.04158
YDR363W	3.33656	42.954	1.12592
YDR367W	2.99981	96.859	1.55844
YDR368W	3.27742	158.348	0.864979
YDR372C	3.3338	334.192	1.26595
YDR373W	3.16067	346.656	1.6676
YDR376W	3.23088	72.422	1.39735
YDR377W	3.21717	414.134	1.42696
YDR378C	3.49713	635.318	1.32776
YDR379W	3.46734	23.063	1.48899
YDR381W	3.63893	794.087	1.12635
YDR382W	3.94866	5718.42	0.782916
YDR384C	3.3405	59.481	0.641176
YDR388W	3.42338	108.41	0.84386
YDR389W	3.48136	26.0295	1.51108
YDR390C	3.3699	68.9195	1.28613
YDR391C	3.31419	56.2485	3.71868
YDR392W	3.33133	54.201	1.20741
YDR393W	3.16209	63.5815	2.13657
YDR394W	3.39528	204.81	1.03848
YDR395W	3.1327	87.098	0.667502
YDR397C	3.29254	182.46	1.18575
YDR399W	3.2415	1319.1	1.50196
YDR400W	3.29793	38.9915	1.37287
YDR404C	3.2724	129.594	1.09859
YDR405W	3.18907	27.91	1.25807
YDR406W	3.26897	8.042	2.03655
YDR407C	3.16886	25.215	1.06373
YDR408C	3.34553	242.809	1.34955
YDR411C	3.35705	68.1475	1.63751
YDR414C	2.88697	54.331	2.60302
YDR415C	3.27356	113.88	2.42034
YDR416W	3.13364	75.691	1.04739
YDR422C	3.54324	26.0355	1.02628
YDR423C	3.46473	27.6315	0.935319
YDR424C	3.15536	238.938	0.918476
YDR427W	3.08791	348.212	1.24885
YDR429C	3.47331	820.895	0.79544
YDR430C	3.2628	22.717	1.20466
YDR432W	3.71725	132.118	0.653775
YDR434W	3.19525	132.511	0.892676
YDR448W	3.24836	97.955	2.31581
YDR451C	3.36368	97.9155	1.69319
YDR452W	3.15503	133.662	0.889155
YDR453C	3.28904	26.799	7.07987
YDR454C	3.37924	714.773	1.042
YDR456W	3.2645	41.945	0.97893
YDR457W	3.23617	15.309	0.581983
YDR458C	3.20081	62.5835	1.00968
YDR460W	3.14956	81.7425	1.29485
YDR462W	3.09915	90.029	1.13866
YDR464W	3.39769	15.911	0.767651
YDR466W	3.39422	21.031	1.19258
YDR468C	3.45446	195.927	1.42145
YDR469W	3.6612	161.263	1.87533
YDR470C	3.20544	26.697	1.62939
YDR471W	3.08336	2460.86	0.963826
YDR476C	3.16789	24.3325	0.837559
YDR477W	3.29854	32.808	1.11832
YDR478W	3.19801	64.517	1.63209
YDR480W	3.3518	25.582	1.39583
YDR481C	3.45418	292.901	1.75044
YDR483W	3.14273	230.929	1.32557
YDR484W	3.22126	42.8525	0.977216
YDR485C	3.4323	45.0705	1.3961
YDR490C	3.29378	14.434	0.988007
YDR492W	3.00334	88.03	2.23375
YDR493W	3.43995	67.0445	1.5788
YDR494W	3.31734	156.923	2.25769
YDR495C	3.15117	19.8145	0.977399
YDR497C	3.34801	256.509	0.902017
YDR498C	3.20199	59.38	1.20898
YDR500C	3.55575	2802.42	0.689439
YDR502C	3.41543	105.954	0.614617
YDR503C	3.07069	42.318	1.73802
YDR505C	3.45661	32.8305	0.82026
YDR507C	3.33436	33.1405	0.550705
YDR508C	3.27824	191.723	1.13906
YDR510W	3.37128	204.716	0.560625
YDR512C	3.37681	50.3085	0.796153
YDR513W	3.24343	201.746	1.86271
YDR514C	3.17352	69.47	1.28245
YDR516C	3.35464	39.341	1.56895
YDR517W	3.47928	83.43	0.982879
YDR518W	3.20312	51.881	0.987039
YDR519W	3.38515	277.258	1.21707
YDR527W	3.30558	71.8055	0.602027
YDR531W	3.37544	181.463	1.33109
YDR539W	3.22444	62.1465	1.0717
YDR541C	3.3336	27.3275	3.32227
YEL001C	3.30571	325.569	1.21792
YEL002C	3.20856	170.569	0.923566
YEL004W	3.01815	29.229	2.89886
YEL005C	3.34517	22.543	2.99333
YEL006W	3.29125	158.321	1.96227
YEL013W	3.50106	96.495	1.14494
YEL015W	3.47889	157.014	1.12891
YEL017C-A	3.15445	1747.28	1.44095
YEL017W	3.28846	40.032	1.43235
YEL018W	3.35313	112.326	1.2413
YEL020C	3.42487	35.131	2.13708
YEL022W	3.24598	30.026	0.565472
YEL024W	3.431	41.617	1.50628
YEL027W	3.47672	1334.33	1.10531
YEL029C	3.16282	126.405	2.01478
YEL030W	3.54632	14.84	0.777828
YEL031W	3.23442	52.0005	0.858896
YEL032W	3.54191	32.065	0.799157
YEL034W	3.52692	1031.78	0.680677
YEL036C	3.25731	113.359	1.24694
YEL037C	3.74327	102.162	0.804931
YEL038W	3.3415	163.929	1.32992
YEL040W	3.70512	393.45	1.44017
YEL043W	3.48742	15.187	0.919258
YEL047C	3.47626	98.0925	1.27981
YEL048C	3.13311	161.494	1.61549
YEL050C	3.44826	90.6485	1.52498
YEL051W	3.40392	479.778	0.720674
YEL052W	3.22179	58.24	1.35563
YEL053C	3.14647	29.618	1.42858
YEL055C	3.19807	62.8625	0.900599
YEL056W	3.40366	104.477	1.17204
YEL058W	3.3207	164.071	0.888441
YEL060C	3.51413	18.7665	1.02853
YEL061C	3.3877	33.644	0.994731
YEL063C	3.1821	37.9855	1.25374
YEL066W	3.15586	38.052	0.736994
YEL071W	3.32696	823.264	2.06379
YER001W	3.17161	71.789	0.857525
YER003C	3.29619	101.351	0.582388
YER004W	3.45629	124.3	0.966561
YER007C-A	3.18347	258.607	1.47068
YER008C	3.2855	25.915	0.919137
YER009W	3.30553	1119.71	1.00553
YER010C	3.45491	84.327	1.43222
YER012W	3.28724	102.699	0.895304
YER016W	3.52568	152.525	1.06506
YER017C	3.39665	28.9355	1.52725
YER021W	3.18936	251.383	0.822285
YER022W	3.27698	76.002	1.23203
YER023W	3.48208	301.917	0.94781
YER025W	3.40857	177.724	0.611739
YER026C	3.29087	334.522	1.20058
YER027C	3.52954	39.8685	0.702627
YER030W	3.63018	182.886	0.734873
YER031C	3.60474	224.559	0.911816
YER032W	3.47157	8.9935	0.769225
YER034W	3.39231	40.1575	2.26912
YER036C	3.30954	281.834	0.715446
YER043C	3.39116	154.062	0.47144
YER048C	3.19172	143.617	0.706571
YER049W	3.2169	210.345	0.74911
YER055C	3.41671	1416.42	1.21916
YER056C	3.27715	654.332	1.21232
YER057C	3.49876	193.32	0.826349
YER060W	3.25634	33.2725	1.47716
YER061C	3.55343	66.181	1.59212
YER062C	3.26892	71.921	1.10855
YER063W	3.64825	75.1915	0.691919
YER064C	3.35718	96.418	0.997681
YER068W	3.50341	31.6015	1.47177
YER070W	3.3514	89.8725	0.991108
YER073W	3.41314	210.674	0.625042
YER080W	3.14722	49.3535	0.97793
YER083C	3.26214	39.1635	0.60322
YER086W	3.37658	106.001	1.23143
YER088C	3.68467	49.428	1.40952
YER089C	3.62086	25.2535	0.67551
YER090W	3.37075	77.105	0.634919
YER091C	3.28921	93.0365	0.861763
YER093C	3.22597	12.823	1.25416
YER095W	3.63668	73.3115	1.36342
YER099C	3.47642	169.562	1.04746
YER100W	3.30865	125.897	1.39097
YER103W	3.56122	70.3535	2.817
YER104W	3.46619	43.006	1.29913
YER105C	3.29767	35.49	0.897629
YER107C	3.5026	169.131	1.2813
YER110C	3.37882	95.086	1.01021
YER113C	3.05841	32.121	1.5791
YER114C	3.52733	22.313	0.827339
YER118C	3.49626	76.5765	1.02654
YER119C	3.2233	21.936	1.49749
YER120W	3.32501	145.352	0.508716
YER122C	3.53816	181.71	0.787851
YER124C	3.33633	416.2	1.33544
YER125W	3.43508	30.3615	0.689036
YER128W	3.21196	33.4885	1.0257
YER130C	3.4816	93.1975	2.30822
YER131W	3.43596	2004.34	1.0066
YER132C	3.50045	12.6005	1.90276
YER133W	3.20918	839.956	1.51836
YER134C	3.15088	98.648	1.13684
YER136W	3.22781	129.766	0.945192
YER139C	3.20735	70.7945	1.47376
YER140W	3.05889	48.49	1.11684
YER143W	3.42571	56.25	1.19956
YER145C	3.16022	206.523	1.20356
YER146W	3.32809	459.434	1.19844
YER148W	3.26657	350.527	1.2743
YER149C	3.31291	56.742	1.16826
YER151C	3.41441	23.9165	0.753521
YER152C	3.39551	72.5515	1.07031
YER154W	3.307	28.3815	1.34973
YER155C	3.32686	25.7295	0.734743
YER156C	3.28071	159.94	0.910572
YER157W	3.2028	67.7465	0.944635
YER159C	3.49317	103.882	1.47594
YER162C	3.2499	24.321	1.29279
YER164W	3.32124	14.205	0.777907
YER165W	3.40517	149.663	0.317251
YER166W	3.30577	16.8115	0.793171
YER168C	3.18236	94.968	1.17516
YER169W	3.269	36.1425	1.98695
YER171W	3.20166	46.9535	1.19906
YER172C	3.24312	14.9465	0.644347
YER174C	3.32561	168.097	1.35648
YER175C	3.17012	48.7545	3.21459
YER176W	3.34001	28.064	0.629684
YER177W	3.40966	1430.39	1.05075
YER178W	3.38712	130.07	0.563669
YER182W	3.24269	83.1185	1.98289
YER183C	3.26223	174.778	1.72531
YFL004W	3.16926	136.501	0.777624
YFL005W	3.49026	506.938	1.04522
YFL007W	3.18566	21.41	0.719269
YFL010C	3.75029	151.613	0.705319
YFL013C	3.32236	33.5585	1.07978
YFL016C	3.53063	69.6925	0.881864
YFL017C	3.24011	184.505	1.1458
YFL018C	3.45329	101.282	0.958627
YFL021W	3.6007	12.417	1.47727
YFL022C	3.21701	112.694	0.454253
YFL023W	3.35822	36.3315	0.66955
YFL025C	3.12164	17.2815	0.958272
YFL026W	3.33063	635.04	1.88405
YFL027C	3.1134	147.837	2.56856
YFL028C	3.26252	171.792	1.31557
YFL031W	3.51856	432.637	2.30786
YFL034W	3.45446	14.055	1.06455
YFL036W	3.25399	10.659	0.68839
YFL037W	3.47947	122.801	0.859686
YFL038C	3.35642	557.124	1.02938
YFL039C	3.37762	525.776	0.688765
YFL041W	3.26995	33.132	0.879127
YFL044C	3.40058	39.8235	0.731016
YFL045C	3.22997	1336.1	0.981571
YFL046W	3.25692	92.758	1.31591
YFL048C	3.26886	245.301	1.02177
YFL049W	3.30486	60.012	1.45074
YFR001W	3.19402	347.272	0.81063
YFR003C	3.55385	124.207	1.4338
YFR005C	3.10822	118.331	1.6348
YFR006W	3.1918	150.793	1.04098
YFR009W	3.3225	148.847	0.670958
YFR010W	3.24369	140.284	1.0482
YFR013W	3.20765	35.1135	1.22504
YFR014C	3.25293	53.774	1.91552
YFR018C	3.35313	40.9	1.73002
YFR025C	3.20363	107.803	1.30415
YFR028C	3.42638	109.364	1.42876
YFR031C	3.23965	40.774	1.23227
YFR034C	3.64736	66.706	0.746891
YFR037C	3.32784	192.438	0.882264
YFR038W	3.27521	36.651	1.00793
YFR040W	3.40428	21.2395	0.735329
YFR041C	3.08646	92.726	1.04721
YFR042W	2.80884	122.918	2.00422
YFR044C	3.3259	94.8475	0.798102
YFR047C	3.40473	88.5995	1.00615
YFR049W	3.26565	66.667	0.899531
YFR050C	3.46644	237.435	1.05539
YFR051C	3.47636	40.3295	0.663547
YFR052W	3.10774	215.851	0.911321
YFR053C	3.34672	8.4365	1.21064
YGL001C	3.33583	210.537	1.08265
YGL002W	3.09013	138.633	2.26436
YGL006W	3.33346	20.2215	1.32052
YGL008C	3.40988	760.695	0.769752
YGL009C	3.41945	336.282	0.473395
YGL011C	3.38388	132.154	0.733168
YGL012W	2.85761	347.011	0.745582
YGL013C	3.29562	15.6485	0.893924
YGL014W	3.48115	26.365	0.717058
YGL016W	3.19325	37.33	0.848772
YGL019W	3.25853	146.657	0.966886
YGL020C	3.02049	178.331	1.44357
YGL021W	3.31654	57.445	1.02064
YGL022W	3.1078	86.407	0.941063
YGL026C	3.47029	101.876	0.668275
YGL027C	3.17379	54.99	0.722471
YGL028C	3.84537	131.599	2.59863
YGL030W	3.29748	5744.88	1.00156
YGL035C	3.61353	22.4485	0.739218
YGL036W	3.34679	19.9235	1.63538
YGL037C	3.21618	317.519	1.71814
YGL038C	3.20838	56.4975	1.17798
YGL040C	3.41524	239.313	1.1754
YGL043W	3.34716	125.135	0.770322
YGL047W	3.30014	73.9795	1.42014
YGL048C	3.3287	346.365	0.852418
YGL049C	3.4011	18.102	0.669143
YGL050W	3.31415	74.9725	1.14296
YGL054C	2.92238	948.078	1.44613
YGL055W	3.17874	311.844	2.47949
YGL057C	3.145	28.504	1.85055
YGL058W	3.42371	218.592	1.17767
YGL060W	3.19237	25.3635	0.940925
YGL061C	3.55593	70.4635	0.954364
YGL065C	3.05967	34.2235	2.00701
YGL067W	3.28686	45.691	1.725
YGL068W	3.43575	371.183	1.45248
YGL070C	3.37716	291.591	1.13418
YGL071W	3.48699	19.0325	0.508241
YGL073W	3.6721	25.63	1.04167
YGL077C	3.22044	125.614	0.908908
YGL080W	3.01748	169.167	1.53071
YGL084C	2.96784	64.0215	1.40049
YGL087C	3.32437	63.914	1.23856
YGL092W	3.43565	45.5975	0.994363
YGL093W	3.34807	33.0505	0.67904
YGL097W	3.45446	154.062	0.735853
YGL098W	3.28439	122.289	2.38877
YGL100W	3.39727	182.149	1.20721
YGL101W	3.15513	292.658	1.37729
YGL103W	3.27891	12660.1	1.09983
YGL105W	3.27618	250.097	0.670839
YGL106W	3.47155	503.589	1.12339
YGL107C	3.19938	57.1655	1.64996
YGL108C	3.25788	117.07	1.34294
YGL110C	3.22882	79.654	1.78245
YGL111W	3.25176	117.069	0.717364
YGL112C	3.29493	100.638	0.901509
YGL115W	3.27403	223.519	1.32847
YGL119W	3.23989	101.564	1.60718
YGL123W	3.49494	6698.77	0.940693
YGL126W	3.2609	109.386	1.14313
YGL127C	3.12369	38.0835	0.75583
YGL129C	3.17164	53.7635	1.28472
YGL137W	3.37796	133.057	0.561639
YGL139W	3.2128	31.411	1.35551
YGL140C	3.24449	28.617	1.13917
YGL142C	2.88826	36.624	2.00499
YGL145W	3.1612	62.14	1.38548
YGL148W	3.55918	424.067	0.884664
YGL150C	3.37563	20.5225	0.810569
YGL151W	3.22279	28.3665	1.21972
YGL153W	3.3717	72.214	1.11597
YGL157W	3.3329	84.0645	1.01069
YGL159W	3.28267	98.4665	1.23921
YGL161C	3.38284	223.025	1.06753
YGL163C	3.34579	19.2085	1.5974
YGL167C	3.36544	38.0935	1.00625
YGL172W	3.83641	168.427	1.05094
YGL173C	3.19354	36.62	0.613426
YGL178W	3.4599	9.876	2.32703
YGL181W	3.60564	59.968	1.01831
YGL186C	3.17378	195.879	1.45514
YGL187C	3.42507	237.109	1.78436
YGL190C	3.43261	93.791	1.68061
YGL191W	3.12163	261.986	1.10616
YGL195W	3.29092	33.61	0.719954
YGL197W	3.3988	10.212	1.4316
YGL198W	3.22509	119.651	1.34432
YGL200C	3.27725	420.848	1.18843
YGL201C	3.54522	26.4485	0.605743
YGL202W	3.2435	155.487	0.751108
YGL203C	3.43938	49.1925	0.996624
YGL206C	3.2195	30.9595	0.960177
YGL207W	3.29024	61.9885	0.633074
YGL210W	3.50573	98.472	1.68057
YGL211W	3.36431	131.814	0.664339
YGL213C	3.39359	86.8405	0.903671
YGL216W	3.40442	17.1425	1.14504
YGL220W	3.16769	279.911	0.963615
YGL221C	3.37715	241.95	1.2002
YGL224C	3.21982	88.3315	1.54517
YGL225W	3.18576	199.539	0.935279
YGL228W	3.23315	99.9815	0.850775
YGL231C	3.21469	303.293	1.21686
YGL232W	3.19312	203.538	1.50443
YGL233W	3.15337	38.741	1.02488
YGL234W	3.52752	289.284	1.82348
YGL238W	3.17001	89.9045	0.844956
YGL241W	3.22906	37.6275	1.05522
YGL242C	3.70367	165.344	0.73766
YGL244W	3.30681	112.695	0.814106
YGL245W	3.22552	169.778	0.552495
YGL246C	3.23283	207.351	1.40084
YGL247W	3.19664	107.841	1.67937
YGL248W	3.22164	55.4285	1.56837
YGL252C	3.37193	80.0415	1.50968
YGL253W	3.36071	379.245	0.592168
YGL254W	3.3547	34.767	0.961858
YGR002C	3.16379	63.532	1.69204
YGR005C	3.27142	93.344	0.741598
YGR007W	3.30611	136.819	0.705245
YGR012W	3.48247	59.2355	1.11999
YGR016W	3.02043	42.252	1.19893
YGR017W	3.33533	102.498	0.929705
YGR020C	3.33586	517.62	0.967375
YGR023W	3.88594	7.1935	3.62665
YGR024C	3.03467	313.4	1.93839
YGR026W	2.77763	120.957	1.29833
YGR027C	3.22808	5587.74	0.894347
YGR028W	3.31576	109.484	1.26136
YGR032W	3.19047	10.7925	1.55807
YGR034W	3.29675	7406.15	0.974427
YGR036C	3.06487	75.3945	2.20841
YGR037C	3.10668	452.628	0.797518
YGR038W	3.25103	67.978	0.774242
YGR040W	3.12319	59.203	1.25468
YGR043C	3.27166	15.4685	5.23031
YGR044C	3.39085	72.5535	1.47921
YGR046W	3.17481	81.05	2.57933
YGR047C	3.18298	31.6725	0.682896
YGR048W	3.34335	96.9825	1.24079
YGR054W	3.33147	44.1515	0.574757
YGR057C	3.18134	85.637	2.38848
YGR060W	2.94971	295.712	0.823301
YGR061C	3.44055	138.22	1.1531
YGR062C	3.1669	74.1085	3.22522
YGR063C	3.48833	227.714	0.884213
YGR071C	3.26178	26.0105	0.778959
YGR074W	3.473	199.339	1.3068
YGR080W	3.38963	48.677	1.09234
YGR082W	3.38124	132.246	1.63984
YGR084C	3.14793	134.675	2.31789
YGR086C	3.46276	218.595	0.911269
YGR090W	3.18737	72.113	1.24055
YGR091W	3.22896	35.836	1.28793
YGR092W	3.23603	71.6295	2.00566
YGR093W	3.21785	94.0775	1.96174
YGR094W	3.19697	181.025	0.828621
YGR095C	3.43981	117.239	1.18793
YGR097W	3.46431	14.8115	2.09553
YGR098C	3.10331	11.8045	0.766441
YGR099W	3.17604	51.795	0.797468
YGR101W	3.1523	114.112	1.26572
YGR105W	3.28533	282.248	1.10727
YGR106C	3.3182	769.572	1.073
YGR108W	3.18181	251.438	2.40724
YGR111W	3.1144	84.858	1.3739
YGR113W	3.56018	96.6165	1.38883
YGR116W	3.29565	50.931	0.522138
YGR117C	3.31186	131.895	2.12103
YGR119C	3.74855	183.366	1.06169
YGR123C	3.28785	68.7865	0.885727
YGR124W	3.30613	391.74	0.92939
YGR125W	3.21831	23.8835	0.987027
YGR130C	3.44716	33.252	1.53872
YGR132C	3.45446	312.397	1.23962
YGR135W	3.44566	532.526	1.03984
YGR136W	3.52596	115.059	0.946077
YGR140W	3.15133	17.7975	0.917911
YGR143W	3.51855	34.2885	1.46078
YGR147C	3.17958	269.651	1.44339
YGR150C	3.10663	43.1355	3.39055
YGR155W	3.35114	420.325	0.948086
YGR157W	3.06143	69.9045	0.613369
YGR162W	3.49534	163.222	0.549156
YGR163W	3.28764	50.5965	1.1367
YGR166W	3.32902	24.298	1.58424
YGR167W	3.51947	156.476	0.730119
YGR168C	2.88903	84.506	2.0878
YGR170W	3.30248	25.327	1.06017
YGR171C	3.14339	25.247	1.2188
YGR172C	3.26389	99.0205	0.893647
YGR175C	3.30274	294.031	0.614931
YGR178C	3.61122	115.934	0.794826
YGR180C	3.09843	456.375	0.907055
YGR181W	3.61446	114.203	0.911389
YGR184C	3.22402	15.014	0.747946
YGR185C	3.19996	192.688	0.875528
YGR186W	3.51814	64.4295	0.931162
YGR189C	3.84372	133.249	1.1041
YGR191W	3.31821	70.7655	1.15057
YGR193C	3.30774	52.9305	1.06065
YGR195W	3.41154	83.716	0.622901
YGR198W	3.09121	57.5135	1.08403
YGR199W	3.07777	64.388	0.954795
YGR200C	3.27332	136.756	0.714179
YGR202C	3.30604	91.0265	2.03597
YGR204W	3.49333	106.582	1.0374
YGR206W	3.10962	110.822	1.30871
YGR207C	3.31751	235.895	1.09869
YGR208W	3.3356	336.13	1.4428
YGR209C	3.39184	1027.54	1.07281
YGR210C	3.37161	90.212	0.857812
YGR211W	3.38978	146.913	0.965225
YGR212W	3.11446	21.0665	3.90456
YGR214W	3.46563	2528.43	1.37326
YGR216C	3.02721	66.9115	1.3654
YGR218W	3.16319	64.0895	0.985651
YGR220C	3.3597	105.882	1.6038
YGR227W	2.86114	27.912	1.3857
YGR229C	3.47088	194.201	1.27644
YGR231C	3.46028	168.917	1.08621
YGR232W	3.22178	84.1375	0.83888
YGR233C	3.25913	32.8615	1.33435
YGR234W	3.2542	638.773	1.2632
YGR235C	3.24335	178.254	1.32991
YGR240C	3.48468	136.792	0.74904
YGR241C	3.37195	24.695	1.15696
YGR246C	3.41408	68.5065	1.15825
YGR247W	3.34199	78.32	1.94765
YGR252W	3.17361	66.919	1.36869
YGR253C	3.47165	407.279	0.831245
YGR257C	3.30431	94.746	1.95381
YGR261C	3.28702	69.2425	0.957271
YGR263C	3.18353	41.066	2.3243
YGR264C	3.22474	325.455	1.01624
YGR266W	3.16539	44.7605	0.855491
YGR267C	3.30484	328.197	1.35502
YGR268C	3.49882	19.101	0.755259
YGR270W	3.38639	21.562	1.07846
YGR271W	3.20862	10.5355	0.798849
YGR275W	3.48248	106.864	0.608681
YGR276C	3.25088	113.205	1.04719
YGR279C	3.82082	127.673	0.610245
YGR281W	3.22244	25.33	1.00768
YGR282C	3.51298	443.296	0.891205
YGR284C	3.09127	222.617	1.0454
YGR285C	3.31795	303.43	0.61654
YGR286C	3.36385	157.962	1.8812
YHL002W	3.36498	94.019	1.53418
YHL003C	2.95287	384.322	1.46779
YHL004W	3.39782	40.084	1.26908
YHL009C	3.39231	25.6265	1.1907
YHL011C	3.46143	309.603	0.813505
YHL014C	3.25909	55.2615	1.53651
YHL015W	3.26818	9663.22	0.958532
YHL017W	3.14046	78.9255	0.731019
YHL023C	3.43616	13.7635	1.1371
YHL027W	3.56874	59.0265	1.10002
YHL030W	3.24717	14.28	0.538237
YHL031C	3.42086	35.7865	1.16279
YHL034C	3.58263	118.126	0.622818
YHL038C	3.09571	25.3845	0.511811
YHL039W	3.10712	56.753	0.671298
YHR001W	3.23334	131.585	1.12725
YHR002W	3.16989	51.546	1.9737
YHR003C	3.2519	144.848	1.49605
YHR005C	3.29111	265.401	1.24658
YHR005C-A	3.4355	531.053	1.25667
YHR007C	3.1341	349.824	1.20595
YHR008C	3.33666	89.0095	1.165
YHR009C	3.45122	96.722	2.2996
YHR010W	3.06488	8296.36	0.959932
YHR012W	3.4907	175.239	1.27235
YHR013C	3.30287	51.9655	0.82917
YHR016C	3.7644	74.7375	1.47675
YHR019C	3.30916	277.743	0.91689
YHR020W	3.26512	274.834	1.03735
YHR021C	3.4551	6000.41	0.992486
YHR023W	3.21662	20.628	0.571141
YHR024C	3.37796	68.5665	1.17008
YHR025W	3.47402	86.3475	0.602992
YHR026W	3.31207	314.106	1.04269
YHR027C	3.41461	115.648	0.587198
YHR028C	3.27699	58.565	0.829641
YHR029C	3.28226	72.7985	0.957353
YHR030C	3.26004	86.039	1.26601
YHR031C	3.29717	32.57	1.40147
YHR036W	3.38874	54.9325	1.64634
YHR037W	3.28871	27.767	0.974191
YHR038W	3.13108	32.853	1.18146
YHR039C	3.33352	53.5135	0.963699
YHR042W	3.34867	45.4285	0.848785
YHR045W	3.26026	120.652	1.66905
YHR046C	3.34914	111.316	1.27775
YHR047C	3.2458	80.2625	1.401
YHR049W	3.23632	277.238	1.95834
YHR051W	3.2297	313.753	1.32696
YHR057C	3.36206	112.391	1.65443
YHR058C	3.49607	93.31	1.6131
YHR059W	3.10567	80.307	1.53526
YHR060W	3.22326	122.46	1.05655
YHR063C	3.2835	195.494	1.17907
YHR064C	3.48982	469.135	0.728045
YHR068W	3.34992	261.337	0.896743
YHR069C	3.60513	260.316	1.69352
YHR072W	3.17114	100.868	1.2749
YHR074W	3.29772	59.1905	0.867194
YHR076W	3.46205	131.709	1.09267
YHR077C	3.18894	43.6265	0.630971
YHR078W	3.06095	54.2365	1.51772
YHR082C	3.46388	26.1185	1.96494
YHR084W	3.36592	29.19	0.886127
YHR086W	3.63279	21.8285	0.974466
YHR089C	3.86136	576.495	0.668123
YHR094C	3.25668	61.9795	0.530012
YHR097C	3.66347	18.49	1.31911
YHR098C	3.35021	35.6435	0.634319
YHR099W	3.11934	7.523	0.461238
YHR103W	3.39091	64.6465	1.39566
YHR104W	3.16688	42.5505	1.48334
YHR106W	3.49999	57.634	2.74136
YHR108W	3.44433	54.9405	0.772549
YHR110W	3.23636	115.328	1.46685
YHR111W	3.37223	84.9445	1.00121
YHR112C	3.31854	39.612	0.824776
YHR113W	3.3799	66.8605	1.01337
YHR114W	3.42446	23.0315	0.537918
YHR115C	3.52667	47.8695	0.856005
YHR117W	3.30745	34.9895	0.81547
YHR119W	3.3218	29.4655	1.01789
YHR121W	3.21113	276.546	1.3493
YHR122W	3.45698	187.804	1.62861
YHR123W	3.07772	87.507	1.06279
YHR127W	3.51948	71.6385	0.814231
YHR132C	3.19648	115.421	1.33228
YHR133C	3.18914	453.25	1.19292
YHR135C	3.34048	59.041	1.11191
YHR142W	3.15133	163.808	1.66351
YHR143W	3.92725	223.048	1.19793
YHR144C	3.32062	114.912	1.57099
YHR146W	3.40094	137.327	0.932373
YHR147C	3.29147	182.812	1.66614
YHR151C	3.32049	30.335	1.13664
YHR152W	3.34685	114.814	1.47761
YHR154W	3.18363	28.4445	0.527783
YHR155W	3.09667	15.1585	1.3974
YHR161C	3.43121	59.6635	1.41576
YHR163W	3.31121	179.917	0.940057
YHR164C	3.34786	11.406	0.957647
YHR165C	3.15686	15.0585	0.612399
YHR166C	3.13339	46.8945	1.06386
YHR167W	3.23648	123.403	1.79188
YHR168W	3.33551	27.109	1.35744
YHR175W	3.1469	71.8665	1.14347
YHR176W	3.20496	10.192	3.01791
YHR179W	3.35122	300.627	1.11259
YHR181W	3.01811	152.069	1.52512
YHR183W	3.40275	319.113	0.763868
YHR186C	3.2572	12.9275	0.927077
YHR188C	3.26232	38.06	1.20882
YHR190W	3.06918	113.758	0.906421
YHR191C	3.22698	126.803	0.851156
YHR192W	3.12174	88.69	1.352
YHR193C	3.64648	818.686	0.8238
YHR199C	3.31255	56.4915	1.33302
YHR200W	3.56097	188.843	0.71706
YHR201C	3.27892	274.372	1.23825
YHR202W	3.26597	16.686	2.3805
YHR204W	3.17673	63.159	3.03643
YHR205W	3.50346	18.178	1.41597
YHR207C	3.29003	91.343	1.32432
YHR208W	3.31343	307.217	0.920759
YIL002C	3.19321	27.562	1.50856
YIL004C	3.49089	180.567	0.932168
YIL008W	3.44756	242.407	0.979905
YIL014W	3.23925	96.9435	1.09025
YIL015W	3.52107	150.736	1.05798
YIL021W	3.46582	249.731	1.1657
YIL022W	3.33647	70.341	1.11627
YIL023C	3.36161	139.195	1.84889
YIL026C	3.18655	15.5265	0.731364
YIL027C	3.14444	426.462	2.19993
YIL030C	3.14241	31.672	0.530094
YIL031W	3.41021	11.153	2.36145
YIL033C	3.32847	37.5985	0.986924
YIL035C	2.97917	251.731	1.44651
YIL036W	3.59	23.6515	1.21048
YIL038C	3.40526	50.704	0.962738
YIL039W	3.19443	126.688	0.997242
YIL040W	2.82478	131.708	1.51064
YIL041W	3.36518	77.4375	0.623064
YIL043C	3.26166	461.784	1.05006
YIL044C	3.53876	77.493	1.01957
YIL048W	3.26368	20.665	0.899244
YIL051C	3.39789	508.443	0.841893
YIL053W	3.23961	983.101	1.11708
YIL062C	3.45892	401.801	0.956402
YIL066C	3.35307	2.9945	2.73163
YIL067C	3.29364	46.422	1.20368
YIL070C	3.3814	146.588	1.79402
YIL074C	3.46069	180.184	2.22315
YIL075C	3.35839	137.479	0.690933
YIL076W	3.22727	427.053	1.15731
YIL078W	3.19988	614.634	0.654197
YIL079C	3.44612	81.415	0.457508
YIL083C	3.18496	60.196	1.07175
YIL084C	3.53129	36.2265	0.978103
YIL087C	3.37012	18.769	1.69231
YIL088C	3.23586	98.268	1.23772
YIL093C	3.26223	129.955	1.80063
YIL094C	3.52175	353.102	0.903518
YIL095W	3.42168	14.957	1.13751
YIL098C	3.20683	97.0285	2.16782
YIL103W	3.22491	126.034	1.21541
YIL104C	3.19111	103.567	1.05958
YIL105C	3.38956	52.48	0.987341
YIL106W	3.34991	35.1985	1.03818
YIL107C	3.40081	22.501	1.79126
YIL108W	3.36178	39.44	1.13362
YIL109C	3.36271	58.7805	0.679909
YIL110W	3.3379	186.351	1.07779
YIL111W	3.22926	185.785	2.04348
YIL112W	3.40287	27.137	0.765741
YIL114C	3.43982	125.319	1.74429
YIL115C	3.54253	36.8495	0.776712
YIL116W	3.33535	323.724	2.30092
YIL117C	3.54982	186.4	2.7052
YIL118W	3.56485	327.896	1.34582
YIL121W	3.24252	60.9645	1.77269
YIL123W	4.02274	68.506	0.79809
YIL124W	3.30336	215.857	1.33329
YIL125W	3.29971	14.043	0.638799
YIL126W	3.26652	24.8865	0.650686
YIL128W	3.11108	26.64	1.15422
YIL129C	3.21724	13.7385	0.770103
YIL133C	3.21299	1109.55	0.77272
YIL135C	3.82505	40.5815	1.48268
YIL137C	3.20085	26.588	0.937658
YIL142W	3.49695	237.804	0.890015
YIL144W	3.22134	29.849	1.4403
YIL151C	3.20232	32.1575	1.90507
YIL154C	3.46521	70.0855	1.25777
YIL157C	3.34152	141.714	1.48255
YIL158W	3.41575	123.528	2.0612
YIL159W	3.19603	7.0095	0.948832
YIR001C	3.27947	28.9555	1.07915
YIR005W	3.30728	109.224	2.88079
YIR008C	3.16786	121.471	1.1336
YIR022W	3.20118	200.517	1.30646
YIR026C	3.26353	100.732	0.892339
YIR033W	3.3865	44.7585	1.16708
YIR034C	3.31823	30.061	0.963376
YIR036C	3.4074	38.4505	0.896699
YIR037W	3.0737	150.755	0.793974
YIR038C	3.11806	67.1695	1.0163
YJL001W	3.48424	437.592	1.13631
YJL002C	3.2251	229.438	1.14289
YJL008C	3.44756	190.572	0.849176
YJL012C	3.20176	165.262	0.713357
YJL014W	3.40559	293.25	0.824673
YJL023C	3.18847	72.1265	2.33335
YJL024C	3.30505	106.287	1.43667
YJL025W	3.12063	15.825	2.09997
YJL026W	3.14169	148.713	0.841374
YJL029C	3.13831	41.3785	1.20165
YJL031C	2.97248	123.508	1.61393
YJL034W	3.46249	210.941	0.605003
YJL039C	3.18964	27.772	0.622114
YJL042W	3.46953	8.312	0.910876
YJL044C	3.08196	91.697	1.2123
YJL048C	3.37086	57.443	2.36649
YJL053W	3.40701	89.937	1.84106
YJL054W	3.26606	65.6895	1.11073
YJL055W	3.44412	318.875	1.01721
YJL060W	3.23178	25.8375	0.962767
YJL061W	3.21253	73.0465	0.948884
YJL063C	3.26251	64.83	0.900329
YJL066C	3.30532	31.384	1.74573
YJL068C	3.23544	96.23	0.865038
YJL069C	3.48246	147.656	0.592207
YJL071W	3.20381	59.207	1.12183
YJL072C	3.15423	132.935	1.38697
YJL073W	3.12089	15.8655	1.00731
YJL074C	3.28952	21.818	0.638023
YJL079C	3.90436	42.5685	1.233
YJL080C	3.41991	54.774	0.563071
YJL081C	3.34167	108.245	0.854994
YJL082W	3.26701	19.7375	1.39145
YJL084C	3.46041	9.0005	1.45776
YJL091C	3.05433	51.2085	1.57121
YJL092W	3.26653	12.803	1.46758
YJL094C	3.21961	31.82	1.85117
YJL095W	3.40348	8.262	0.922008
YJL096W	3.24029	137.865	1.50296
YJL097W	2.95376	124.329	1.34185
YJL101C	3.21021	26.9715	1.04101
YJL110C	3.60141	38.572	0.987843
YJL111W	3.46093	213.3	0.76645
YJL112W	3.46422	70.534	2.05472
YJL115W	3.62453	59.432	0.740652
YJL117W	3.1998	335.932	1.18734
YJL121C	3.348	74.7035	0.567773
YJL124C	3.21653	178.018	0.955917
YJL127C	3.35478	23.8215	0.956671
YJL128C	3.56336	32.327	0.916494
YJL129C	3.36904	23.9475	1.76053
YJL130C	3.37676	38.624	0.488694
YJL132W	3.24631	26.739	2.11389
YJL134W	3.0192	161.187	2.80573
YJL136C	3.60509	4195.79	1.12993
YJL140W	3.41047	424.293	1.00459
YJL143W	3.61501	328.634	1.37666
YJL145W	3.06408	182.827	1.01201
YJL146W	3.38738	44.055	1.04015
YJL149W	3.1385	12.6485	0.879889
YJL151C	3.35882	236.07	1.2645
YJL154C	3.18145	44.142	1.23875
YJL155C	3.18601	54.429	2.00713
YJL156C	3.38629	39.8485	1.06966
YJL157C	3.25539	72.759	1.13205
YJL158C	3.90504	305.401	0.639753
YJL161W	3.18683	15.8745	2.65247
YJL162C	3.25354	48.537	2.35852
YJL165C	3.48218	34.581	1.2163
YJL166W	3.0622	308.19	1.82951
YJL167W	3.12599	278.624	0.824697
YJL168C	3.19114	86.154	0.690756
YJL171C	3.52522	71.1085	1.30789
YJL172W	3.29467	31.0265	0.536978
YJL173C	3.33918	120.85	0.773451
YJL174W	3.52055	174.055	1.67786
YJL176C	3.47531	37.7445	0.66853
YJL177W	3.49397	1348.68	0.853227
YJL178C	3.32543	274.953	1.34476
YJL180C	3.30444	126.48	2.40772
YJL181W	3.3316	36.4685	1.75559
YJL183W	3.21586	214.107	1.09134
YJL184W	3.66258	111.679	1.25574
YJL186W	3.18554	121.995	0.90473
YJL187C	3.41632	21.0135	1.36092
YJL189W	3.08	8599.43	0.932517
YJL190C	3.32032	7908.87	1.04227
YJL192C	3.21084	285.206	1.76339
YJL193W	3.00101	99.856	3.56128
YJL196C	2.9287	341.991	1.54367
YJL197W	3.3333	21.6035	0.798319
YJL198W	3.20475	66.49	1.06686
YJL201W	3.16454	36.658	1.58519
YJL204C	3.13742	21.017	1.1767
YJL207C	3.1597	21.341	0.640267
YJL208C	3.26366	50.421	0.692915
YJL209W	3.12936	35.504	2.06786
YJR001W	3.38426	93.887	0.934039
YJR005W	3.13295	47.3435	1.19341
YJR010W	3.33404	53.7965	2.08991
YJR012C	3.46342	33.3435	2.028
YJR013W	2.93374	102.793	1.55698
YJR015W	3.12856	131.761	1.24577
YJR016C	3.50376	475.239	0.642193
YJR017C	3.4203	59.193	0.545888
YJR019C	3.16304	17.908	1.47414
YJR024C	3.2064	247.881	1.38041
YJR025C	3.29199	118.975	1.48785
YJR031C	3.24659	21.7585	0.737521
YJR032W	3.26284	73.363	0.806895
YJR033C	3.20687	7.467	0.989565
YJR040W	3.19525	36.7125	1.25273
YJR041C	3.10836	33.7465	0.783005
YJR042W	3.20685	105.149	0.920286
YJR043C	3.23081	56.298	0.976751
YJR044C	3.05718	96.6055	1.7187
YJR045C	3.5766	132.668	0.639252
YJR048W	3.27851	49.755	0.863348
YJR049C	3.41939	56.106	1.07328
YJR050W	3.15417	122.526	1.26886
YJR051W	3.41542	88.1165	1.15739
YJR058C	3.08302	139.26	1.62936
YJR059W	3.44011	17.5645	1.10328
YJR060W	3.65369	175.218	0.833428
YJR062C	3.22057	39.376	1.08527
YJR063W	3.47099	109.173	0.986797
YJR064W	3.39882	413.284	0.600518
YJR065C	3.44386	100.581	0.961876
YJR066W	3.19429	14.745	1.22887
YJR067C	3.32443	83.496	0.875911
YJR068W	3.31237	169.06	1.05412
YJR069C	3.29765	162.004	1.39603
YJR072C	3.38855	301.035	1.14254
YJR073C	3.1548	99.123	1.11448
YJR075W	3.12681	160.203	1.16685
YJR076C	3.39581	122.684	0.723151
YJR077C	3.39766	72.5545	0.691984
YJR084W	3.1226	58.593	1.18253
YJR085C	3.32373	361.839	1.16539
YJR088C	3.06972	221.197	1.15026
YJR090C	3.32664	27.785	1.10489
YJR091C	3.54158	9.5855	1.3551
YJR093C	3.70673	35.0525	1.0436
YJR096W	3.16995	79.508	2.18281
YJR097W	3.31417	167.97	3.8237
YJR098C	3.32505	16.819	1.46101
YJR099W	3.40408	94.6275	1.35082
YJR100C	3.31932	112.329	1.71168
YJR101W	3.2139	243.085	2.39984
YJR103W	3.37115	85.0235	1.57836
YJR104C	3.88651	904.083	0.751095
YJR105W	3.45602	608.641	0.878735
YJR110W	3.1975	25.603	0.852522
YJR113C	3.32592	134.962	1.17992
YJR116W	2.99344	26.4525	1.37428
YJR117W	2.98965	45.572	0.746678
YJR119C	3.14503	21.6735	2.55012
YJR121W	3.50897	139.592	1.07724
YJR123W	3.48339	5326.29	0.940664
YJR125C	3.61231	112.576	0.938569
YJR126C	3.31762	58.5405	1.18091
YJR131W	3.20405	15.1985	0.526
YJR132W	3.17742	39.6295	0.625254
YJR138W	3.23848	13.4755	1.13681
YJR139C	3.41462	780.357	0.713592
YJR140C	3.14043	15.914	0.746343
YJR141W	3.15182	127.692	2.02764
YJR144W	3.308	237.848	1.51613
YJR148W	3.32358	537.572	1.09593
YKL001C	3.28516	218.668	1.6814
YKL003C	3.18599	115.219	2.40443
YKL004W	3.08567	74.514	1.17862
YKL005C	3.30299	53.8265	1.69501
YKL007W	3.31256	147.538	1.01894
YKL008C	3.00967	228.281	1.50332
YKL010C	3.32184	22.7275	0.69131
YKL011C	3.12655	69.478	1.8286
YKL013C	3.18181	226.454	1.40432
YKL016C	3.24563	176.891	1.18496
YKL018W	3.25892	59.975	1.52478
YKL021C	3.22105	203.43	0.838626
YKL022C	3.33949	17.571	1.01096
YKL023W	3.36044	22.475	0.703812
YKL024C	3.36482	198.1	0.907578
YKL025C	3.33087	18.48	0.968631
YKL032C	3.50033	33.8815	1.30403
YKL035W	3.34196	129.85	1.30946
YKL038W	3.55588	12.7425	1.12254
YKL039W	3.09376	50.809	1.0412
YKL040C	3.24213	249.678	1.21213
YKL041W	3.33277	136.507	1.10507
YKL045W	3.12439	85.561	0.862392
YKL046C	3.44809	190.751	0.950059
YKL047W	3.21446	64.125	1.4671
YKL049C	3.33038	84.6785	0.968213
YKL054C	3.48403	94.0705	0.969458
YKL056C	3.31774	6158.28	1.11963
YKL057C	3.12677	51.424	1.21478
YKL058W	3.56965	290.21	1.65096
YKL060C	3.39526	9396.98	0.664126
YKL061W	3.13483	94.265	1.6816
YKL063C	3.31517	132.894	1.15323
YKL064W	3.45588	25.4205	0.781451
YKL065C	3.16835	352.868	1.39226
YKL067W	3.29608	451.711	1.12434
YKL068W	3.95948	50.6305	1.36711
YKL069W	3.3987	103.603	1.2915
YKL073W	3.33122	60.4215	0.752194
YKL077W	3.08978	281.64	1.38827
YKL079W	3.37087	54.5245	0.943277
YKL080W	3.22778	400.781	0.887984
YKL081W	3.18775	365.251	0.597718
YKL084W	3.12752	25.2615	0.892472
YKL085W	3.50925	135.258	0.976871
YKL088W	3.42497	51.188	0.789439
YKL089W	3.46337	48.126	0.778055
YKL092C	3.20638	25.178	1.08206
YKL094W	3.22872	207.973	1.49112
YKL096W	3.9281	73.933	1.24626
YKL100C	3.11927	73.838	1.49791
YKL101W	3.43449	24.4195	0.541279
YKL103C	3.35037	16.625	1.61401
YKL104C	3.34307	83.0285	0.999735
YKL106W	3.16856	143.743	1.67019
YKL108W	3.33599	29.1975	0.915468
YKL110C	3.30919	121.532	1.16777
YKL112W	3.73978	38.4015	0.753526
YKL113C	3.22709	164.434	0.829617
YKL114C	3.27735	156.883	1.1078
YKL116C	3.2931	23.8865	1.04537
YKL117W	3.42822	534.852	0.732282
YKL119C	2.92878	170.535	1.64203
YKL120W	3.35704	386.137	1.0131
YKL126W	3.28482	96.8315	0.920939
YKL127W	3.33547	103.073	0.805092
YKL128C	3.27102	203.298	1.26407
YKL130C	3.15534	80.1735	1.25257
YKL135C	3.25459	73.323	1.25136
YKL137W	3.10731	175.136	1.28834
YKL138C	2.95125	125.775	1.67024
YKL140W	3.1945	84.5205	1.57178
YKL141W	3.14761	115.334	1.6961
YKL142W	3.24522	205.61	1.2646
YKL145W	3.47054	312.985	0.673091
YKL146W	3.37907	35.3005	0.821109
YKL148C	3.52485	7.921	1.00821
YKL152C	3.28647	8636.26	0.71832
YKL154W	3.32802	203.37	1.65757
YKL155C	3.286	39.1735	1.61156
YKL156W	3.44743	2788.09	0.971228
YKL157W	3.22828	59.5025	0.713782
YKL159C	3.36033	13.8535	1.45265
YKL160W	3.76247	320.932	0.917112
YKL165C	3.06257	31.0415	1.11332
YKL167C	3.11016	131.939	1.57541
YKL168C	3.33951	23.187	1.02174
YKL170W	3.56046	179.224	2.06274
YKL173W	3.21609	24.853	0.763305
YKL175W	3.39263	55.675	1.10104
YKL179C	3.3278	92.4815	0.98641
YKL180W	3.48606	1306.59	0.57836
YKL181W	3.52918	636.611	1.41489
YKL182W	3.29441	84.4965	0.756019
YKL183W	3.49368	141.79	1.49739
YKL184W	3.30185	71.9955	1.1636
YKL185W	3.47479	73.971	1.48192
YKL189W	3.14779	33.1425	2.16618
YKL190W	3.47664	212.161	1.13565
YKL192C	3.54403	99.81	0.765916
YKL193C	3.1972	57.733	1.63939
YKL194C	3.10242	35.3905	2.10339
YKL195W	3.72509	180.083	1.11606
YKL196C	3.27617	469.227	1.26993
YKL197C	3.30275	10.0405	0.934968
YKL201C	3.08174	13.551	2.21716
YKL203C	3.21233	8.04	0.723438
YKL204W	3.47772	21.7075	1.01051
YKL205W	3.12168	53.7885	0.434904
YKL206C	3.16137	75.0765	1.37319
YKL207W	3.22604	304.242	1.36242
YKL209C	3.25969	108.227	1.17135
YKL210W	3.32976	108.26	0.439656
YKL211C	3.34414	139.936	0.887081
YKL212W	3.24854	197.785	1.25718
YKL213C	3.38044	72.5465	0.972463
YKL214C	3.40212	39.1275	0.999616
YKL215C	3.46129	14.4275	0.687793
YKL216W	3.2979	826.136	0.526997
YKL219W	2.89976	85.555	2.06253
YKR001C	3.3064	125.845	0.692009
YKR002W	3.24009	37.8535	1.29466
YKR003W	3.16382	52.439	1.12971
YKR004C	3.04019	33.3935	1.22569
YKR006C	3.23898	106.218	1.2262
YKR007W	3.74942	63.836	0.843026
YKR008W	3.18604	39.5865	0.905713
YKR010C	3.48061	21.5345	0.716293
YKR011C	3.12064	46.8875	1.77248
YKR016W	3.3401	56.925	1.00776
YKR018C	3.24739	69.499	0.830163
YKR020W	3.36635	65.236	1.14065
YKR022C	3.39231	97.1415	1.23695
YKR023W	3.34422	48.997	1.27733
YKR025W	3.44921	176.478	0.817476
YKR026C	3.33815	236.345	1.09598
YKR027W	3.16003	37.5375	1.26868
YKR028W	3.44498	44.3185	1.22892
YKR029C	3.37074	39.827	1.23571
YKR031C	3.26727	17.4655	1.1578
YKR038C	3.39017	181.21	1.6214
YKR039W	3.26267	17.25	2.22209
YKR042W	4.00905	311.996	0.809975
YKR043C	3.38121	183.355	1.00234
YKR044W	3.24467	57.7655	2.65725
YKR045C	3.81384	12.9565	0.78107
YKR046C	3.34431	20.169	2.29924
YKR048C	3.34287	139.624	0.622479
YKR049C	3.13127	76.813	1.49669
YKR051W	3.0039	65.211	2.39611
YKR052C	3.35019	107.59	1.93449
YKR054C	3.14754	4.9525	0.504005
YKR055W	3.41862	31.742	1.17681
YKR057W	3.613	5975.05	1.02274
YKR062W	3.28696	70.8595	0.789777
YKR065C	3.29618	78.571	0.821976
YKR066C	3.37332	93.053	1.06151
YKR067W	3.22518	12.276	1.11468
YKR068C	3.21244	216.323	1.34906
YKR070W	3.30302	85.785	1.16203
YKR071C	3.35387	201.808	0.906635
YKR074W	3.13283	313.25	1.18319
YKR077W	3.51992	13.7255	1.00927
YKR080W	3.25508	914.902	4.37795
YKR084C	3.34791	64.723	0.886778
YKR085C	3.276	221.732	1.79721
YKR086W	3.25249	38.7	1.27399
YKR087C	3.22342	184.377	1.66523
YKR088C	3.18978	136.775	1.18821
YKR089C	3.3559	21.5985	0.761731
YKR093W	3.12228	53.2705	3.31154
YKR096W	3.30539	13.8115	1.35666
YKR100C	3.60706	103.231	1.7186
YLL001W	3.35068	42.5565	1.09491
YLL004W	3.11335	80.2825	1.0985
YLL006W	3.2266	26.934	1.12715
YLL010C	3.55266	45.008	0.884277
YLL012W	3.12382	18.292	0.709053
YLL014W	3.0396	388.296	1.34024
YLL015W	3.18566	22.8585	0.779112
YLL018C	3.24888	99.0995	0.755316
YLL023C	2.99173	44.6895	2.10138
YLL026W	3.38401	93.1975	1.67465
YLL027W	3.35473	108.236	1.93567
YLL031C	3.12065	26.368	1.06998
YLL032C	3.21344	15.084	1.27768
YLL035W	3.23841	39.9835	1.58933
YLL038C	3.37674	35.633	1.15558
YLL040C	3.26196	5.4175	0.504155
YLL043W	3.52108	51.664	1.08773
YLL048C	3.17837	44.825	0.821757
YLL050C	3.42482	1966.48	0.902411
YLL051C	3.07601	37.416	1.01587
YLL061W	3.27517	16.083	0.674856
YLR001C	3.2639	12.7945	1.20238
YLR007W	3.31319	118.672	1.93455
YLR008C	3.52735	198.935	0.927366
YLR015W	3.28497	55.348	0.941269
YLR018C	3.21184	146.011	1.64262
YLR019W	3.52532	56.7865	1.41961
YLR021W	3.37654	92.6105	1.44805
YLR022C	3.19444	330.425	1.41049
YLR023C	3.12411	25.877	2.1294
YLR026C	3.39127	60.5625	0.909594
YLR027C	3.35122	128.321	0.570814
YLR028C	3.37723	264.411	1.00001
YLR033W	3.26662	124.859	0.951695
YLR036C	2.98917	104.083	2.03024
YLR038C	3.19847	205.727	1.63777
YLR044C	3.38629	1323.07	0.514137
YLR045C	3.28051	45.5255	0.80097
YLR049C	3.25519	118.311	1.34888
YLR050C	2.83232	68.3125	0.986843
YLR052W	3.41457	58.9885	1.18639
YLR055C	3.68068	30.1925	0.80802
YLR056W	3.0196	251.236	0.519906
YLR057W	3.24739	51.207	1.90595
YLR058C	3.37276	669.312	2.54275
YLR059C	3.28008	66.5455	1.1787
YLR060W	3.26635	205.137	0.844242
YLR061W	3.30245	3390.77	0.767884
YLR065C	3.10935	252.147	1.27726
YLR066W	3.15054	140.873	1.16955
YLR069C	3.40273	47.726	1.25995
YLR071C	3.23304	25.96	0.879202
YLR072W	3.34408	32.0685	1.44868
YLR075W	3.26059	10698.4	1.04764
YLR078C	3.36652	178.02	1.23732
YLR079W	3.47982	80.1515	1.26263
YLR082C	3.30688	100.823	1.63387
YLR083C	3.09046	113.2	0.936325
YLR084C	3.49328	24.2135	1.15698
YLR085C	3.21283	71.5665	2.36917
YLR088W	3.17147	60.9255	0.815299
YLR089C	3.3073	60.459	0.974152
YLR090W	3.40044	90.8765	0.790782
YLR093C	3.24697	268.748	1.42515
YLR095C	3.30439	30.123	0.991962
YLR098C	3.19365	20.8915	0.887792
YLR100W	3.1587	335.226	1.27965
YLR106C	3.26104	11.2275	0.833455
YLR109W	3.40474	600.723	0.602056
YLR110C	4.02304	4634.88	0.762637
YLR114C	3.49921	50.815	0.929147
YLR115W	3.31914	28.467	1.1865
YLR117C	3.02233	33.125	1.33818
YLR118C	3.35332	79.459	0.956922
YLR120C	3.68162	39.5145	2.50328
YLR126C	3.23578	72.814	1.67345
YLR127C	3.08623	20.017	1.72424
YLR128W	3.02297	18.951	0.988803
YLR132C	3.18147	17.3935	1.29737
YLR133W	3.32791	11.556	0.689991
YLR135W	3.44858	14.627	0.912041
YLR138W	3.42374	58.054	1.08224
YLR144C	3.3043	28.917	1.07747
YLR148W	3.05517	45.916	1.03764
YLR150W	3.74659	1392.47	0.70616
YLR153C	3.39873	131.848	0.725806
YLR163C	3.45917	134.251	1.17264
YLR165C	3.1959	45.8125	3.03747
YLR166C	3.16488	90.923	1.41488
YLR168C	3.24504	76.829	1.05653
YLR172C	3.3048	100.406	0.736757
YLR178C	3.32499	36.4095	4.68117
YLR179C	3.38688	238.594	0.883751
YLR180W	3.4571	212.924	0.644902
YLR182W	3.41719	37.6395	0.939924
YLR183C	3.34991	76.4955	0.831556
YLR185W	3.55195	1982.48	0.844197
YLR189C	3.26236	27.9075	0.786306
YLR190W	3.44541	48.9695	1.63289
YLR191W	3.42262	92.8985	1.28243
YLR192C	3.43457	215.372	1.04574
YLR193C	3.255	45.5095	1.00047
YLR194C	4.01132	78.76	1.8363
YLR195C	3.09738	175.929	0.918012
YLR200W	3.32657	225.755	1.28499
YLR203C	3.11326	39.4935	1.35028
YLR206W	3.41812	36.843	0.874971
YLR208W	3.37177	320.507	0.842564
YLR209C	3.45958	42.1875	0.997064
YLR211C	3.31531	32.243	0.974908
YLR215C	3.19986	60.68	1.98799
YLR216C	3.23725	403.968	0.855955
YLR219W	3.60018	13.911	1.44445
YLR220W	3.55208	121.504	1.18279
YLR224W	3.13378	79.5765	1.47228
YLR225C	3.19596	115.303	1.97074
YLR226W	3.0929	96.7565	1.37413
YLR229C	3.27347	286.896	1.25062
YLR231C	3.25482	84.661	0.845473
YLR233C	3.09229	14.1665	1.42979
YLR241W	3.10292	66.872	1.28718
YLR244C	3.36117	164.833	0.679487
YLR245C	3.47954	17.9645	0.642201
YLR246W	3.14665	42.1475	4.67547
YLR247C	3.22681	25.711	0.901522
YLR248W	3.3755	95.1875	1.19492
YLR257W	3.66105	770.12	1.90006
YLR259C	3.58858	136.361	0.567499
YLR260W	3.37624	28.789	1.05809
YLR262C	3.33269	267.038	1.35128
YLR264W	3.55914	4564.99	0.907674
YLR265C	3.20144	79.6995	1.991
YLR268W	3.0512	88.8565	0.81939
YLR270W	3.16711	23.5315	0.894495
YLR272C	3.23627	11.7505	0.652566
YLR274W	3.46959	64.414	0.891766
YLR278C	3.46706	13.928	1.883
YLR284C	3.22328	47.6655	1.77513
YLR285W	3.20736	148.251	1.02133
YLR286C	3.70743	232.28	0.882209
YLR290C	3.1972	87.8205	1.11914
YLR292C	3.27919	333.632	1.47353
YLR293C	3.23693	402.759	0.624326
YLR295C	3.35094	148.153	1.68161
YLR298C	3.27427	77.075	2.37972
YLR300W	3.31618	316.443	1.53071
YLR301W	3.35052	445.103	0.880509
YLR304C	3.42933	96.9335	0.616217
YLR305C	3.21225	18.3925	0.733558
YLR306W	3.28214	71.474	1.34252
YLR310C	3.37846	24.4215	0.886078
YLR314C	3.25052	171.312	0.852508
YLR316C	3.29411	88.173	1.06197
YLR319C	3.36835	33.8395	0.820141
YLR321C	3.45882	70.151	1.37203
YLR324W	3.27458	25.3305	1.23521
YLR325C	3.18754	8350.7	1.067
YLR328W	3.30459	49.6295	0.829511
YLR330W	3.59958	100.772	1.143
YLR333C	3.23321	2105.91	0.96782
YLR335W	3.54192	70.3585	0.851163
YLR340W	3.49031	1061.51	0.561655
YLR342W	3.18312	85.8185	0.908322
YLR345W	3.23956	31.4665	1.15326
YLR347C	3.41021	46.656	0.670435
YLR348C	3.27228	338.565	1.10867
YLR350W	3.19845	86.4755	1.09684
YLR354C	3.3077	391.372	0.892912
YLR355C	3.34718	576.457	0.872331
YLR356W	3.54876	24.2195	1.33456
YLR357W	3.31509	34.677	1.05038
YLR359W	3.30326	1100.87	1.61253
YLR360W	3.11066	69.093	1.91417
YLR361C	3.19	21.6285	0.806987
YLR363C	3.2027	141.968	1.28116
YLR364W	3.14963	52.3925	1.63347
YLR367W	3.31471	1995.53	1.12094
YLR368W	3.13957	57.6795	2.50076
YLR369W	3.45002	47.8745	1.01873
YLR371W	3.38534	24.987	1.14132
YLR372W	2.98111	657.453	1.10456
YLR375W	3.51882	75.798	1.05295
YLR378C	3.1899	53.398	0.84958
YLR386W	3.24971	20.4015	1.07822
YLR388W	3.34346	2695.43	0.953007
YLR389C	3.18325	30.5095	1.5574
YLR395C	3.08767	199.929	1.43169
YLR396C	3.22522	37.301	1.42214
YLR397C	3.47162	48.7165	0.678971
YLR398C	3.266	22.3	0.745666
YLR399C	3.47665	100.908	0.847827
YLR405W	3.25305	78.022	1.60219
YLR406C	3.22468	1975.25	0.857315
YLR410W	3.27856	42.7055	0.876397
YLR417W	3.35161	53.2335	1.62846
YLR418C	3.36102	170.41	1.1278
YLR419W	3.23043	18.1045	0.690327
YLR420W	3.26704	348.426	1.07891
YLR423C	3.1714	32.068	1.37338
YLR424W	3.0955	43.291	1.11898
YLR425W	3.23613	9.422	1.30642
YLR427W	3.30669	50.5715	0.918374
YLR429W	3.37249	120.605	0.66849
YLR433C	3.21185	46.048	1.28681
YLR436C	3.29101	15.1845	1.35609
YLR438W	3.37075	17.7825	0.538782
YLR439W	3.23137	20.969	1.1005
YLR441C	3.26362	7266.25	0.984688
YLR442C	3.26653	42.9005	1.55687
YLR443W	3.36431	113.183	2.31784
YLR447C	3.27188	895.563	1.20615
YLR452C	3.19752	81.529	0.800317
YLR454W	3.13037	8.775	1.27989
YLR455W	3.17645	81.485	0.872319
YLR456W	3.27924	42.4425	2.01584
YLR459W	2.95674	43.966	1.47765
YML001W	3.48783	574.317	1.25789
YML004C	3.26505	248.852	1.05897
YML006C	3.56719	27.2475	2.46018
YML007W	3.62952	88.5285	0.93803
YML008C	3.30433	118.924	0.57421
YML010W	3.73338	59.2025	0.500298
YML012W	3.39411	782.924	1.06613
YML013W	3.20208	24.0295	1.35555
YML014W	3.2812	49.941	0.599855
YML015C	3.19715	70.3195	1.31127
YML017W	3.70954	56.565	0.915278
YML018C	3.19048	172.552	2.10654
YML019W	3.031	173.457	1.24036
YML020W	3.27153	22.0045	2.07578
YML021C	3.2609	74.45	1.40453
YML022W	3.2009	749.766	1.29553
YML023C	3.13243	56.4105	3.24271
YML025C	3.37433	54.4405	1.67825
YML027W	3.47872	22.171	0.765517
YML028W	3.32015	1001.67	0.770073
YML029W	3.22744	22.7305	1.42576
YML030W	3.164	145.027	2.08684
YML031W	3.2315	71.338	1.20418
YML032C	3.51518	53.6095	1.39422
YML034W	3.31355	25.636	0.891315
YML035C	3.27775	47.1055	1.24233
YML036W	3.24722	83.4615	1.54005
YML038C	3.14792	120.503	2.40972
YML041C	3.35383	98.559	0.869596
YML046W	3.00015	83.598	1.34004
YML048W	3.20182	134.629	0.694279
YML049C	3.29928	19.5	0.692319
YML052W	3.28865	196.017	1.86174
YML056C	3.4691	568.948	0.950395
YML057W	3.30286	31.8615	0.874996
YML058W	3.46124	275.649	0.859058
YML059C	3.37853	14.61	1.18804
YML060W	3.23517	34.3225	0.861751
YML063W	3.26585	7092.65	0.926777
YML064C	3.33797	269.028	2.24055
YML067C	3.11346	224.637	1.2722
YML069W	3.39375	255.828	0.918884
YML070W	3.50703	104.416	0.934134
YML071C	3.33847	45.529	0.898541
YML072C	3.366	37.7975	1.23589
YML073C	3.11421	1558.25	0.550101
YML075C	3.34052	39.457	1.07156
YML076C	3.26683	17.7265	2.27713
YML078W	3.40043	129.819	0.618872
YML079W	3.27748	123.165	0.954075
YML082W	3.23365	27.774	1.23681
YML085C	3.41077	84.753	0.641727
YML086C	3.25071	52.411	1.11431
YML088W	3.34843	40.142	1.21503
YML092C	3.41946	238.683	1.33356
YML096W	3.30196	49.421	1.15186
YML097C	3.15673	91.369	1.18696
YML098W	3.37043	116.397	1.43592
YML103C	3.14344	36.3555	0.752129
YML105C	3.25472	226.82	0.823393
YML106W	3.34848	567.5	0.63324
YML109W	3.55676	12.394	0.727515
YML110C	3.28574	173.465	1.14183
YML114C	3.37729	30.047	1.28942
YML115C	3.29023	72.837	1.02053
YML116W	3.19586	105.548	2.89657
YML117W	3.50776	37.233	0.903236
YML121W	3.13204	185.023	1.80722
YML123C	3.35901	887.409	0.753502
YML124C	3.40108	190.196	0.710353
YML125C	3.25239	203.467	1.09915
YML126C	3.31722	144.673	0.781251
YML127W	3.22457	108.573	0.982353
YMR001C	3.19691	96.774	1.27261
YMR002W	3.99148	446.57	1.0225
YMR004W	3.22273	42.216	0.933127
YMR005W	3.61187	89.3885	1.03204
YMR006C	3.67553	39.0685	0.806639
YMR008C	3.61197	22.8155	1.41963
YMR009W	3.27716	59.5905	1.6712
YMR012W	3.22784	58.784	0.588552
YMR013C	3.04374	74.159	2.6508
YMR015C	3.10063	80.8645	1.04024
YMR021C	3.44824	77.143	1.6651
YMR022W	3.23977	115.626	1.26858
YMR025W	3.14696	36.309	1.1813
YMR027W	3.18338	125.62	0.843785
YMR029C	3.26885	104.269	1.0636
YMR031C	3.47006	57.538	1.14453
YMR033W	3.26756	166.143	1.02733
YMR036C	3.4582	37.929	1.26459
YMR038C	3.48318	283.236	0.849683
YMR039C	3.52577	148.462	1.40151
YMR043W	3.5345	69.949	0.823637
YMR044W	3.18947	84.4075	0.976717
YMR047C	3.9228	45.6535	1.42846
YMR052W	3.17414	28.9055	2.61494
YMR054W	3.1948	31.8155	1.07814
YMR059W	3.17815	79.209	1.20786
YMR061W	3.11345	161.298	1.28191
YMR064W	3.12614	51.743	1.66786
YMR067C	3.25386	27.831	1.01341
YMR071C	3.13259	331.066	1.55702
YMR072W	3.02735	258.969	1.03941
YMR074C	3.78511	452.118	1.05308
YMR075W	3.28548	34.6775	1.34334
YMR076C	3.15232	12.7555	0.686558
YMR077C	3.26015	104.158	1.74296
YMR078C	3.28034	29.6565	0.878097
YMR079W	3.16136	111.427	0.538455
YMR080C	3.34133	56.59	0.897386
YMR083W	3.4083	289.164	0.956157
YMR086W	3.61493	15.177	0.930732
YMR088C	3.14045	71.97	1.44511
YMR089C	3.30889	46.1695	0.930961
YMR090W	3.43776	76.766	6.4076
YMR091C	3.48235	75.3695	0.892932
YMR092C	3.47966	194.946	1.09648
YMR097C	3.25766	65.7885	1.81684
YMR099C	3.13395	344.425	1.21966
YMR102C	3.4322	32.3705	1.4177
YMR105C	3.33536	17.602	7.41004
YMR108W	3.43663	141.093	0.709237
YMR109W	3.37085	21.364	0.703366
[truncated: 802 more rows]
